# Supplementary material for: 2-{[2-(Pyridin-4-yl)-1H-benzimidazol-1-yl]meth­yl}phenol
Source: Acta Crystallogr Sect E Struct Rep Online. 2013 Apr 13;69(Pt 5):o700. doi: 10.1107/S1600536813009458 (PMC3648236; doi:10.1107/S1600536813009458)
Supplement: Supplementary file 1 [file e-69-0o700-sup1.cif]

##############################################################################
#                                                                            #
# This CIF contains the data in a paper accepted for publication in          #
# Acta Crystallographica Section E. It conforms to the requirements of       #
# Notes for Authors for Acta Crystallographica Section E, and has been       #
# peer reviewed under the auspices of the IUCr Commission on Journals.       #
#                                                                            #
# Full details of the Crystallographic Information File format               #
# are given in the paper "The Crystallographic Information File (CIF):       #
# a New Standard Archive File for Crystallography" by S. R. Hall, F. H.      #
# Allen and I. D. Brown [Acta Cryst. (1991), A47, 655-685].                  #
#                                                                            #
# The current version of the core CIF dictionary is obtainable from          #
# ftp://ftp.iucr.org/pub/cif_core.dic.                                       #
#                                                                            #
# Software is freely available for graphical display of the structure(s)     #
# in this CIF. For information consult the CIF software page                 #
# http://www.iucr.org/resources/cif/software.                                #
#                                                                            #
# This file may be used for bona fide research purposes within the           #
# scientific community so long as proper attribution is given to the journal # 
# article from which it was obtained.                                        #
#                                                                            #
##############################################################################
data_globalk
_audit_creation_method
;
Olex2 1.2 (compiled Dec  5 2012 16:20:19, GUI svn.r4385)
;
_journal_date_recd_electronic     2013-03-23
_journal_date_accepted     2013-04-07
_journal_name_full     'Acta Crystallographica, Section E'
_journal_year     2013
_journal_volume     69
_journal_issue      5
_journal_page_first     o700
_journal_page_last     o700
_journal_paper_category     QO
_journal_paper_doi     10.1107/S1600536813009458
_journal_coeditor_code     ZS2254
_publ_contact_author_name     'Jia-cheng Liu'
_publ_contact_author_address
;
College of Chemistry and Chemical Engineering, Northwest Normal University,
Lanzhou 730070, Peoples Republic of China
;
_publ_contact_author_email     'jcliu8@nwnu.edu.cn'
_publ_contact_author_fax     ?
_publ_contact_author_phone     ?
_publ_section_title
;
2-{[2-(Pyridin-4-yl)-1<i>H</i>-benzimidazol-1-yl]methyl}phenol
;
loop_
    _publ_author_name
    _publ_author_footnote
    _publ_author_address
    'Omer, Mohammed A. S.' ?
;
College of Chemistry and Chemical Engineering, Northwest Normal University,
Lanzhou 730070, Peoples Republic of China
Department of Chemistry, Faculty of Education, University of Khartoum, Sudan
;
    'Liu, Jia-cheng' .
;
College of Chemistry and Chemical Engineering, Northwest Normal University,
Lanzhou 730070, Peoples Republic of China
;
    'Xiao, Chao-hu' .
;
College of Chemistry and Chemical Engineering, Northwest Normal University,
Lanzhou 730070, Peoples Republic of China
;
data_I
_chemical_name_systematic
;
2-{[2-(Pyridin-4-yl)-1<i>H</i>-benzimidazol-1-yl]methyl}phenol
;
_chemical_name_common     ?
_chemical_formula_moiety     'C19 H15 N3 O'
_chemical_formula_sum     'C19 H15 N3 O'
_chemical_formula_iupac     'C19 H15 N3 O'
_chemical_formula_weight     301.344
_chemical_melting_point     ?
_space_group_crystal_system     monoclinic
_space_group_name_H-M_alt     'C 2/c'
_space_group_name_Hall     '-C 2yc'
loop_
    _space_group_symop_id
    _space_group_symop_operation_xyz
    1 'x, y, z'
    2 '-x, y, -z+1/2'
    3 'x+1/2, y+1/2, z'
    4 '-x+1/2, y+1/2, -z+1/2'
    5 '-x, -y, -z'
    6 'x, -y, z-1/2'
    7 '-x+1/2, -y+1/2, -z'
    8 'x+1/2, -y+1/2, z-1/2'
_cell_length_a     16.1886(7)
_cell_length_b     8.4863(4)
_cell_length_c     21.4316(10)
_cell_angle_alpha     90.00
_cell_angle_beta     93.756(4)
_cell_angle_gamma     90.00
_cell_volume     2938.0(2)
_cell_formula_units_Z     8
_cell_measurement_reflns_used     2313
_cell_measurement_theta_min     3.0534
_cell_measurement_theta_max     28.4389
_cell_measurement_temperature     290.99(10)
_exptl_crystal_description     block
_exptl_crystal_colour     'colourless'
_exptl_crystal_size_max     0.36
_exptl_crystal_size_mid     0.28
_exptl_crystal_size_min     0.25
_exptl_crystal_density_diffrn     1.362
_exptl_crystal_density_meas     ?
_exptl_crystal_density_method     'not measured'
_exptl_crystal_F_000     1264
_exptl_absorpt_coefficient_mu     0.087
_exptl_absorpt_correction_type     multi-scan
_exptl_absorpt_process_details     '(CrysAlis PRO; Agilent, 2012)'
_exptl_absorpt_correction_T_min     0.98223
_exptl_absorpt_correction_T_max     1.00000
_exptl_special_details     ?
_diffrn_ambient_temperature     290.99(10)
_diffrn_radiation_type     'Mo K\a'
_diffrn_radiation_wavelength     0.7107
_diffrn_radiation_monochromator     mirror
_diffrn_measurement_device_type     'Agilent SuperNova CCD'
_diffrn_measurement_method     '\w scans'
_diffrn_detector_area_resol_mean     16.0733
_diffrn_reflns_number     6104
_diffrn_reflns_av_R_equivalents     0.0260
_diffrn_reflns_theta_min     3.06
_diffrn_reflns_theta_max     26.37
_diffrn_reflns_theta_full     25.50
_diffrn_measured_fraction_theta_max     0.9690
_diffrn_measured_fraction_theta_full     0.9960
_diffrn_reflns_limit_h_min     -19
_diffrn_reflns_limit_h_max     20
_diffrn_reflns_limit_k_min     -10
_diffrn_reflns_limit_k_max     8
_diffrn_reflns_limit_l_min     -26
_diffrn_reflns_limit_l_max     12
_diffrn_standards_number     0
_diffrn_standards_interval_count     .
_diffrn_standards_interval_time     .
_diffrn_standards_decay_%     ?
_refine_special_details
;
Refinement of <i>F</i>^2^ against ALL reflections. The weighted <i>R</i>-factor
<i>wR</i> and goodness of fit <i>S</i> are based on <i>F</i>^2^, conventional
<i>R</i>-factors <i>R</i> are based on <i>F</i>, with <i>F</i> set to zero for
negative <i>F</i>^2^. The threshold expression of <i>F</i>^2^ >
\s(<i>F</i>^2^) is used only for calculating <i>R</i>-factors(gt) <i>etc</i>.
and is not relevant to the choice of reflections for refinement.
<i>R</i>-factors based on <i>F</i>^2^ are statistically about twice as large
as those based on <i>F</i>, and <i>R</i>- factors based on ALL data will be
even larger.
;
_reflns_number_total     3010
_reflns_number_gt     2398
_reflns_threshold_expression     I>2\s(I)
_refine_ls_structure_factor_coef     Fsqd
_refine_ls_matrix_type     full
_refine_ls_R_factor_all     0.0594
_refine_ls_R_factor_gt     0.0474
_refine_ls_wR_factor_gt     0.1105
_refine_ls_wR_factor_ref     0.1193
_refine_ls_goodness_of_fit_ref     1.062
_refine_ls_restrained_S_all     1.062
_refine_ls_number_reflns     3010
_refine_ls_number_parameters     209
_refine_ls_number_restraints     0
_refine_ls_hydrogen_treatment     constr
_refine_ls_weighting_scheme     calc
_refine_ls_weighting_details
         'calc w=1/[\s^2^(Fo^2^)+(0.0458P)^2^+1.9069P] where P=(Fo^2^+2Fc^2^)/3'
_atom_sites_solution_hydrogens     geom
_atom_sites_solution_primary     direct
_atom_sites_solution_secondary     difmap
_refine_ls_shift/su_max     0.000
_refine_ls_shift/su_mean     0.000
_refine_diff_density_max     0.143
_refine_diff_density_min     -0.190
_refine_ls_extinction_method     none
_refine_ls_extinction_coef     ?
loop_
    _atom_type_symbol
    _atom_type_description
    _atom_type_scat_dispersion_real
    _atom_type_scat_dispersion_imag
    _atom_type_scat_source
    'C' 'C' 0.0033 0.0016
                         'International Tables Vol C Tables 4.2.6.8 and 6.1.1.4'
    'H' 'H' 0.0000 0.0000
                         'International Tables Vol C Tables 4.2.6.8 and 6.1.1.4'
    'N' 'N' 0.0061 0.0033
                         'International Tables Vol C Tables 4.2.6.8 and 6.1.1.4'
    'O' 'O' 0.0106 0.0060
                         'International Tables Vol C Tables 4.2.6.8 and 6.1.1.4'
_computing_data_collection     'CrysAlis PRO (Agilent, 2012)'
_computing_cell_refinement     'CrysAlis PRO (Agilent, 2012)'
_computing_data_reduction     'CrysAlis PRO (Agilent, 2012)'
_computing_structure_solution     'SUPERFLIP (Palatinus & Chapuis, 2007)'
_computing_structure_refinement     'SHELXL97 (Sheldrick, 2008)'
_computing_molecular_graphics     'OLEX2 (Dolomanov <i>et al.</i>, 2009)'
_computing_publication_material     'OLEX2 (Dolomanov <i>et al.</i>, 2009)'
loop_
    _atom_site_type_symbol
    _atom_site_label
    _atom_site_fract_x
    _atom_site_fract_y
    _atom_site_fract_z
    _atom_site_U_iso_or_equiv
    _atom_site_adp_type
    _atom_site_calc_flag
    _atom_site_refinement_flags
    _atom_site_occupancy
    _atom_site_symmetry_multiplicity
    _atom_site_disorder_assembly
    _atom_site_disorder_group
    O O1 0.14368(7) 0.81061(16) 0.41079(6) 0.0423(3) Uani d . 1 1 . .
    H H1 0.0999 0.8588 0.4055 0.063 Uiso calc R 1 1 . .
    N N1 0.38187(8) 0.62034(16) 0.40429(6) 0.0283(3) Uani d . 1 1 . .
    N N2 0.49801(8) 0.48060(17) 0.39527(7) 0.0336(4) Uani d . 1 1 . .
    N N3 0.32187(10) 0.05156(18) 0.48316(8) 0.0428(4) Uani d . 1 1 . .
    C C1 0.43786(10) 0.7203(2) 0.37809(8) 0.0295(4) Uani d . 1 1 . .
    C C2 0.43205(11) 0.8769(2) 0.35956(9) 0.0389(4) Uani d . 1 1 . .
    H H2 0.3843 0.9358 0.3640 0.047 Uiso calc R 1 1 . .
    C C3 0.50055(12) 0.9406(3) 0.33434(10) 0.0478(5) Uani d . 1 1 . .
    H H3 0.4992 1.0456 0.3219 0.057 Uiso calc R 1 1 . .
    C C4 0.57225(12) 0.8523(3) 0.32683(10) 0.0475(5) Uani d . 1 1 . .
    H H4 0.6170 0.8993 0.3091 0.057 Uiso calc R 1 1 . .
    C C5 0.57749(11) 0.6972(2) 0.34522(9) 0.0417(5) Uani d . 1 1 . .
    H H5 0.6248 0.6381 0.3398 0.050 Uiso calc R 1 1 . .
    C C6 0.50936(10) 0.6314(2) 0.37236(8) 0.0318(4) Uani d . 1 1 . .
    C C7 0.42090(9) 0.47799(19) 0.41279(8) 0.0281(4) Uani d . 1 1 . .
    C C8 0.38405(10) 0.33423(19) 0.43756(7) 0.0283(4) Uani d . 1 1 . .
    C C9 0.30488(10) 0.2814(2) 0.41897(8) 0.0325(4) Uani d . 1 1 . .
    H H9 0.2709 0.3400 0.3910 0.039 Uiso calc R 1 1 . .
    C C10 0.27757(12) 0.1415(2) 0.44250(9) 0.0381(4) Uani d . 1 1 . .
    H H10 0.2247 0.1075 0.4292 0.046 Uiso calc R 1 1 . .
    C C11 0.39780(12) 0.1031(2) 0.50078(9) 0.0433(5) Uani d . 1 1 . .
    H H11 0.4299 0.0425 0.5293 0.052 Uiso calc R 1 1 . .
    C C12 0.43145(11) 0.2401(2) 0.47940(8) 0.0378(4) Uani d . 1 1 . .
    H H12 0.4851 0.2695 0.4927 0.045 Uiso calc R 1 1 . .
    C C13 0.29647(9) 0.6653(2) 0.41536(8) 0.0289(4) Uani d . 1 1 . .
    H H13A 0.2968 0.7650 0.4375 0.035 Uiso calc R 1 1 . .
    H H13B 0.2725 0.5864 0.4415 0.035 Uiso calc R 1 1 . .
    C C14 0.24385(10) 0.68048(19) 0.35455(8) 0.0274(4) Uani d . 1 1 . .
    C C15 0.16757(10) 0.75871(19) 0.35461(8) 0.0296(4) Uani d . 1 1 . .
    C C16 0.12004(11) 0.7808(2) 0.29896(9) 0.0365(4) Uani d . 1 1 . .
    H H16 0.0702 0.8353 0.2991 0.044 Uiso calc R 1 1 . .
    C C17 0.14634(11) 0.7224(2) 0.24338(9) 0.0413(5) Uani d . 1 1 . .
    H H17 0.1144 0.7380 0.2062 0.050 Uiso calc R 1 1 . .
    C C18 0.21993(12) 0.6410(3) 0.24306(9) 0.0437(5) Uani d . 1 1 . .
    H H18 0.2370 0.5990 0.2060 0.052 Uiso calc R 1 1 . .
    C C19 0.26815(10) 0.6220(2) 0.29809(8) 0.0355(4) Uani d . 1 1 . .
    H H19 0.3183 0.5687 0.2973 0.043 Uiso calc R 1 1 . .
loop_
    _atom_site_aniso_label
    _atom_site_aniso_U_11
    _atom_site_aniso_U_22
    _atom_site_aniso_U_33
    _atom_site_aniso_U_12
    _atom_site_aniso_U_13
    _atom_site_aniso_U_23
    O1 0.0284(7) 0.0537(9) 0.0450(7) 0.0191(6) 0.0052(5) -0.0023(6)
    N1 0.0204(6) 0.0291(8) 0.0358(8) 0.0049(5) 0.0060(6) 0.0042(6)
    N2 0.0233(7) 0.0334(8) 0.0449(9) 0.0074(6) 0.0073(6) 0.0041(7)
    N3 0.0508(10) 0.0338(9) 0.0452(9) 0.0011(8) 0.0126(8) 0.0048(7)
    C1 0.0226(8) 0.0337(9) 0.0324(8) 0.0011(7) 0.0037(7) 0.0031(7)
    C2 0.0303(9) 0.0353(10) 0.0516(11) 0.0054(8) 0.0064(8) 0.0087(9)
    C3 0.0403(11) 0.0404(11) 0.0630(13) -0.0016(9) 0.0064(10) 0.0189(10)
    C4 0.0314(10) 0.0546(13) 0.0571(12) -0.0072(9) 0.0088(9) 0.0173(10)
    C5 0.0225(8) 0.0515(12) 0.0519(11) 0.0033(8) 0.0086(8) 0.0079(10)
    C6 0.0231(8) 0.0346(10) 0.0378(9) 0.0022(7) 0.0026(7) 0.0050(8)
    C7 0.0222(8) 0.0306(9) 0.0313(8) 0.0056(7) 0.0017(6) 0.0004(7)
    C8 0.0297(8) 0.0273(9) 0.0286(8) 0.0056(7) 0.0078(7) -0.0009(7)
    C9 0.0300(9) 0.0347(10) 0.0330(9) 0.0033(7) 0.0026(7) 0.0020(7)
    C10 0.0384(10) 0.0356(10) 0.0411(10) -0.0040(8) 0.0078(8) -0.0014(8)
    C11 0.0453(11) 0.0409(11) 0.0438(11) 0.0093(9) 0.0028(9) 0.0131(9)
    C12 0.0332(9) 0.0403(11) 0.0394(10) 0.0055(8) -0.0010(8) 0.0048(8)
    C13 0.0217(8) 0.0292(9) 0.0366(9) 0.0064(7) 0.0082(7) 0.0014(7)
    C14 0.0220(7) 0.0244(8) 0.0363(9) 0.0016(6) 0.0061(7) 0.0025(7)
    C15 0.0226(8) 0.0261(9) 0.0405(9) 0.0022(7) 0.0052(7) 0.0027(7)
    C16 0.0240(8) 0.0363(10) 0.0489(11) 0.0016(7) 0.0001(8) 0.0074(8)
    C17 0.0342(10) 0.0499(12) 0.0391(10) -0.0072(8) -0.0037(8) 0.0058(9)
    C18 0.0381(10) 0.0574(13) 0.0363(10) -0.0058(9) 0.0077(8) -0.0041(9)
    C19 0.0257(8) 0.0407(11) 0.0410(10) 0.0024(8) 0.0079(7) -0.0019(8)
_geom_special_details
;
All e.s.d.'s (except the e.s.d. in the dihedral angle between two l.s. planes)
are estimated using the full covariance matrix. The cell e.s.d.'s are taken
into account individually in the estimation of e.s.d.'s in distances, angles
and torsion angles; correlations between e.s.d.'s in cell parameters are only
used when they are defined by crystal symmetry. An approximate (isotropic)
treatment of cell e.s.d.'s is used for estimating e.s.d.'s involving l.s.
planes.
;
loop_
    _geom_bond_atom_site_label_1
    _geom_bond_atom_site_label_2
    _geom_bond_site_symmetry_2
    _geom_bond_distance
    _geom_bond_publ_flag
    O1 H1 . 0.8200 ?
    O1 C15 . 1.362(2) ?
    N1 C1 . 1.387(2) ?
    N1 C7 . 1.370(2) ?
    N1 C13 . 1.4684(19) ?
    N2 C6 . 1.387(2) ?
    N2 C7 . 1.327(2) ?
    N3 C10 . 1.332(2) ?
    N3 C11 . 1.336(3) ?
    C1 C2 . 1.389(2) ?
    C1 C6 . 1.394(2) ?
    C2 H2 . 0.9300 ?
    C2 C3 . 1.376(3) ?
    C3 H3 . 0.9300 ?
    C3 C4 . 1.399(3) ?
    C4 H4 . 0.9300 ?
    C4 C5 . 1.375(3) ?
    C5 H5 . 0.9300 ?
    C5 C6 . 1.397(2) ?
    C7 C8 . 1.472(2) ?
    C8 C9 . 1.391(2) ?
    C8 C12 . 1.393(2) ?
    C9 H9 . 0.9300 ?
    C9 C10 . 1.374(2) ?
    C10 H10 . 0.9300 ?
    C11 H11 . 0.9300 ?
    C11 C12 . 1.376(3) ?
    C12 H12 . 0.9300 ?
    C13 H13A . 0.9700 ?
    C13 H13B . 0.9700 ?
    C13 C14 . 1.515(2) ?
    C14 C15 . 1.402(2) ?
    C14 C19 . 1.388(2) ?
    C15 C16 . 1.389(2) ?
    C16 H16 . 0.9300 ?
    C16 C17 . 1.383(3) ?
    C17 H17 . 0.9300 ?
    C17 C18 . 1.378(3) ?
    C18 H18 . 0.9300 ?
    C18 C19 . 1.380(3) ?
    C19 H19 . 0.9300 ?
loop_
    _geom_angle_atom_site_label_1
    _geom_angle_atom_site_label_2
    _geom_angle_atom_site_label_3
    _geom_angle_site_symmetry_1
    _geom_angle_site_symmetry_3
    _geom_angle
    _geom_angle_publ_flag
    C15 O1 H1 . . 109.5 ?
    C1 N1 C13 . . 123.64(13) ?
    C7 N1 C1 . . 106.57(13) ?
    C7 N1 C13 . . 129.68(14) ?
    C7 N2 C6 . . 105.34(14) ?
    C10 N3 C11 . . 116.32(16) ?
    N1 C1 C2 . . 131.86(15) ?
    N1 C1 C6 . . 105.87(14) ?
    C2 C1 C6 . . 122.27(15) ?
    C1 C2 H2 . . 121.7 ?
    C3 C2 C1 . . 116.55(17) ?
    C3 C2 H2 . . 121.7 ?
    C2 C3 H3 . . 119.0 ?
    C2 C3 C4 . . 122.08(18) ?
    C4 C3 H3 . . 119.0 ?
    C3 C4 H4 . . 119.5 ?
    C5 C4 C3 . . 121.03(17) ?
    C5 C4 H4 . . 119.5 ?
    C4 C5 H5 . . 121.1 ?
    C4 C5 C6 . . 117.82(17) ?
    C6 C5 H5 . . 121.1 ?
    N2 C6 C1 . . 109.76(14) ?
    N2 C6 C5 . . 130.01(16) ?
    C1 C6 C5 . . 120.21(16) ?
    N1 C7 C8 . . 125.77(14) ?
    N2 C7 N1 . . 112.44(15) ?
    N2 C7 C8 . . 121.79(14) ?
    C9 C8 C7 . . 123.44(15) ?
    C9 C8 C12 . . 117.26(16) ?
    C12 C8 C7 . . 119.21(15) ?
    C8 C9 H9 . . 120.5 ?
    C10 C9 C8 . . 119.06(16) ?
    C10 C9 H9 . . 120.5 ?
    N3 C10 C9 . . 124.25(18) ?
    N3 C10 H10 . . 117.9 ?
    C9 C10 H10 . . 117.9 ?
    N3 C11 H11 . . 118.0 ?
    N3 C11 C12 . . 124.03(17) ?
    C12 C11 H11 . . 118.0 ?
    C8 C12 H12 . . 120.5 ?
    C11 C12 C8 . . 119.07(17) ?
    C11 C12 H12 . . 120.5 ?
    N1 C13 H13A . . 109.3 ?
    N1 C13 H13B . . 109.3 ?
    N1 C13 C14 . . 111.43(13) ?
    H13A C13 H13B . . 108.0 ?
    C14 C13 H13A . . 109.3 ?
    C14 C13 H13B . . 109.3 ?
    C15 C14 C13 . . 119.01(14) ?
    C19 C14 C13 . . 122.95(14) ?
    C19 C14 C15 . . 118.03(16) ?
    O1 C15 C14 . . 117.08(15) ?
    O1 C15 C16 . . 122.82(15) ?
    C16 C15 C14 . . 120.10(16) ?
    C15 C16 H16 . . 119.8 ?
    C17 C16 C15 . . 120.43(16) ?
    C17 C16 H16 . . 119.8 ?
    C16 C17 H17 . . 120.0 ?
    C18 C17 C16 . . 119.96(17) ?
    C18 C17 H17 . . 120.0 ?
    C17 C18 H18 . . 120.2 ?
    C17 C18 C19 . . 119.66(18) ?
    C19 C18 H18 . . 120.2 ?
    C14 C19 H19 . . 119.1 ?
    C18 C19 C14 . . 121.77(17) ?
    C18 C19 H19 . . 119.1 ?
loop_
    _geom_torsion_atom_site_label_1
    _geom_torsion_atom_site_label_2
    _geom_torsion_atom_site_label_3
    _geom_torsion_atom_site_label_4
    _geom_torsion_site_symmetry_1
    _geom_torsion_site_symmetry_2
    _geom_torsion_site_symmetry_3
    _geom_torsion_site_symmetry_4
    _geom_torsion
    _geom_torsion_publ_flag
    O1 C15 C16 C17 . . . . -178.45(17) ?
    N1 C1 C2 C3 . . . . -179.45(18) ?
    N1 C1 C6 N2 . . . . -0.75(19) ?
    N1 C1 C6 C5 . . . . 177.82(16) ?
    N1 C7 C8 C9 . . . . 44.3(2) ?
    N1 C7 C8 C12 . . . . -139.15(18) ?
    N1 C13 C14 C15 . . . . -164.53(14) ?
    N1 C13 C14 C19 . . . . 14.6(2) ?
    N2 C7 C8 C9 . . . . -134.83(18) ?
    N2 C7 C8 C12 . . . . 41.7(2) ?
    N3 C11 C12 C8 . . . . 1.1(3) ?
    C1 N1 C7 N2 . . . . 1.36(19) ?
    C1 N1 C7 C8 . . . . -177.87(15) ?
    C1 N1 C13 C14 . . . . 70.6(2) ?
    C1 C2 C3 C4 . . . . 0.8(3) ?
    C2 C1 C6 N2 . . . . 179.12(17) ?
    C2 C1 C6 C5 . . . . -2.3(3) ?
    C2 C3 C4 C5 . . . . -0.8(3) ?
    C3 C4 C5 C6 . . . . -0.8(3) ?
    C4 C5 C6 N2 . . . . -179.47(19) ?
    C4 C5 C6 C1 . . . . 2.3(3) ?
    C6 N2 C7 N1 . . . . -1.79(19) ?
    C6 N2 C7 C8 . . . . 177.48(15) ?
    C6 C1 C2 C3 . . . . 0.7(3) ?
    C7 N1 C1 C2 . . . . 179.83(19) ?
    C7 N1 C1 C6 . . . . -0.32(18) ?
    C7 N1 C13 C14 . . . . -104.93(19) ?
    C7 N2 C6 C1 . . . . 1.54(19) ?
    C7 N2 C6 C5 . . . . -176.85(19) ?
    C7 C8 C9 C10 . . . . 176.76(15) ?
    C7 C8 C12 C11 . . . . -177.78(16) ?
    C8 C9 C10 N3 . . . . 0.7(3) ?
    C9 C8 C12 C11 . . . . -1.0(3) ?
    C10 N3 C11 C12 . . . . -0.2(3) ?
    C11 N3 C10 C9 . . . . -0.7(3) ?
    C12 C8 C9 C10 . . . . 0.2(2) ?
    C13 N1 C1 C2 . . . . 3.4(3) ?
    C13 N1 C1 C6 . . . . -176.74(14) ?
    C13 N1 C7 N2 . . . . 177.48(15) ?
    C13 N1 C7 C8 . . . . -1.7(3) ?
    C13 C14 C15 O1 . . . . -2.9(2) ?
    C13 C14 C15 C16 . . . . 176.89(15) ?
    C13 C14 C19 C18 . . . . -178.34(16) ?
    C14 C15 C16 C17 . . . . 1.8(3) ?
    C15 C14 C19 C18 . . . . 0.8(3) ?
    C15 C16 C17 C18 . . . . 0.3(3) ?
    C16 C17 C18 C19 . . . . -1.8(3) ?
    C17 C18 C19 C14 . . . . 1.2(3) ?
    C19 C14 C15 O1 . . . . 177.92(16) ?
    C19 C14 C15 C16 . . . . -2.3(2) ?
loop_
    _geom_hbond_atom_site_label_D
    _geom_hbond_atom_site_label_H
    _geom_hbond_atom_site_label_A
    _geom_hbond_site_symmetry_A
    _geom_hbond_distance_DH
    _geom_hbond_distance_HA
    _geom_hbond_distance_DA
    _geom_hbond_angle_DHA
    _geom_hbond_publ_flag
    O1 H1 N2 3_455 0.82 1.95 2.7659(18) 177 yes
