# Supplementary material for: 2-{[2-(Pyridin-4-yl)-1H-benzimidazol-1-yl]meth­yl}phenol
Source: Acta Crystallogr Sect E Struct Rep Online. 2013 Apr 13;69(Pt 5):o700. doi: 10.1107/S1600536813009458 (PMC3648236; doi:10.1107/S1600536813009458)
Supplement: Supplementary file 2 [file e-69-0o700-Isup2.hkl]

# 
# h,k,l, Fc-squared, Fo-squared, sigma(Fo-squared) and status flag 
# 
data_I
_shelx_title ' CF solution in C2/c' 
_shelx_refln_list_code          4 
_shelx_F_calc_maximum      350.77 
_exptl_crystal_F_000      1276.00 
_reflns_d_resolution_high  0.8000 
 
loop_ 
 _symmetry_equiv_pos_as_xyz 
 'x, y, z' 
 '-x, y, -z+1/2' 
 'x+1/2, y+1/2, z' 
 '-x+1/2, y+1/2, -z+1/2' 
 '-x, -y, -z' 
 'x, -y, z-1/2' 
 '-x+1/2, -y+1/2, -z' 
 'x+1/2, -y+1/2, z-1/2' 
 
_cell_length_a    16.1886 
_cell_length_b     8.4863 
_cell_length_c    21.4316 
_cell_angle_alpha  90.000 
_cell_angle_beta   93.756 
_cell_angle_gamma  90.000 
 
_shelx_F_squared_multiplier     1.000 
 
loop_ 
 _refln_index_h 
 _refln_index_k 
 _refln_index_l 
 _refln_F_squared_calc 
 _refln_F_squared_meas 
 _refln_F_squared_sigma 
 _refln_observed_status 
   4   0   0     1280.51     1106.21     23.88 o 
   6   0   0     4434.88     4327.82     58.82 o 
   8   0   0     1848.72     1954.02     58.72 o 
  10   0   0     1984.54     2158.18     74.07 o 
  12   0   0     1913.56     1956.88     87.98 o 
  14   0   0     5300.92     5226.42    151.68 o 
  16   0   0     2933.63     2780.73    120.72 o 
  18   0   0      488.48      514.13     56.32 o 
  20   0   0      153.72      138.58     32.57 o 
   3   1   0      244.16      298.30     12.22 o 
   5   1   0      264.96      237.91     10.80 o 
   7   1   0     2367.66     2558.47     40.62 o 
   9   1   0     1991.07     2103.87     42.08 o 
  11   1   0        1.06        1.32      3.58 o 
  13   1   0        0.32       -0.24      2.94 o 
  15   1   0      389.43      341.15     22.58 o 
  17   1   0        3.61       -0.06      4.28 o 
  19   1   0        0.91        1.92      8.77 o 
   0   2   0    43314.21    38734.09    207.30 o 
   2   2   0    10346.56     9642.85     78.61 o 
   4   2   0    13438.79    13352.53    109.76 o 
   6   2   0     2989.74     3378.31     81.93 o 
   8   2   0     1100.10     1268.10     27.37 o 
  10   2   0     3693.71     3868.78     60.70 o 
  12   2   0     1229.20     1233.99     39.27 o 
  14   2   0      120.87      146.29     14.18 o 
  16   2   0       44.94       31.36      8.81 o 
  18   2   0      146.25      180.15     18.50 o 
   1   3   0     3308.93     3336.42     33.16 o 
   3   3   0     8529.38     8843.36    177.58 o 
   5   3   0        1.74        1.14      1.58 o 
   7   3   0     3587.40     3935.27     74.96 o 
   9   3   0      152.22      175.15     11.26 o 
  11   3   0       18.05       12.32      3.41 o 
  13   3   0     2595.60     2471.43     56.69 o 
  15   3   0      129.76      108.51     12.50 o 
  17   3   0       32.53       27.29      9.73 o 
  19   3   0       29.25       38.16     12.16 o 
   0   4   0     1297.31     1305.27     18.50 o 
   2   4   0     3115.46     3025.22     63.62 o 
   4   4   0     1207.08     1122.67    118.41 o 
   6   4   0     5402.69     5274.90    126.91 o 
   8   4   0     2104.95     2367.32     45.73 o 
  10   4   0      323.45      325.54     18.62 o 
  12   4   0      866.05      828.70     28.19 o 
  14   4   0       48.80       74.79     10.21 o 
  16   4   0      241.89      265.15     21.28 o 
  18   4   0      219.65      187.54     23.91 o 
   1   5   0     7671.20     7671.98    125.45 o 
   3   5   0      127.29      109.51      8.09 o 
   5   5   0      286.98      239.75     13.81 o 
   7   5   0      463.97      447.60     26.83 o 
   9   5   0       40.49       61.37      7.79 o 
  11   5   0      530.51      504.65     24.47 o 
  13   5   0       27.30       35.25      6.40 o 
  15   5   0     1102.54     1042.24     36.04 o 
  17   5   0        7.03        3.67      9.28 o 
   0   6   0      425.83      823.95     54.42 o 
   2   6   0      139.86      134.37      9.60 o 
   4   6   0      758.11      772.71     29.12 o 
   6   6   0      479.76      575.26     48.64 o 
   8   6   0      319.58      293.54     38.80 o 
  10   6   0       97.09       94.66     25.85 o 
  12   6   0        2.07       77.90     22.84 o 
  14   6   0      304.07      260.45     21.50 o 
  16   6   0        5.89        8.29      6.42 o 
   1   7   0      118.74      104.11     14.27 o 
   3   7   0      348.94      307.93     25.64 o 
   5   7   0      241.11      221.86     22.39 o 
   7   7   0     1893.28     2158.30    102.26 o 
   9   7   0      549.43      542.65     33.59 o 
  11   7   0      442.71      463.93     33.56 o 
  13   7   0       17.64        1.98      6.12 o 
  15   7   0       18.10        9.69      7.02 o 
   0   8   0      689.68      809.99     62.33 o 
   2   8   0      265.66      263.04     25.22 o 
   4   8   0        7.78       34.16     11.67 o 
   6   8   0      230.20      242.86     25.58 o 
   8   8   0       15.27       89.21     23.31 o 
  10   8   0       39.77       46.32     20.17 o 
  12   8   0        2.18        8.84     12.08 o 
   1   9   0      262.56      215.00     24.15 o 
   3   9   0       11.19       18.05      7.80 o 
   5   9   0      334.57      432.87     80.43 o 
   7   9   0       24.75       43.27     12.47 o 
   9   9   0       54.60      100.79     18.84 o 
   0  10   0      136.01      117.15     29.17 o 
   2  10   0       39.39       23.96     14.28 o 
   4  10   0       77.75       80.12     16.06 o 
   6  10   0      106.88      124.32     20.48 o 
 -19   1   1       13.25        4.31      7.26 o 
 -17   1   1      175.93      151.55     16.47 o 
 -15   1   1     1225.27     1224.87     42.96 o 
 -13   1   1      990.55      925.29     34.44 o 
 -11   1   1     2872.08     2835.96     65.78 o 
  -9   1   1     4300.85     4599.34    104.35 o 
  -7   1   1     6982.99     7441.04     84.51 o 
  -5   1   1     1031.02      886.64     39.46 o 
  -3   1   1    44270.60    41096.93    204.76 o 
   3   1   1    17619.74    16701.60     61.94 o 
   5   1   1     6509.00     6195.72     47.10 o 
   7   1   1     6101.13     6055.90     53.15 o 
   9   1   1     1743.92     1774.88     33.07 o 
  11   1   1      162.30      159.64     16.49 o 
  13   1   1        3.90        3.49      3.38 o 
  15   1   1      126.62      120.88     13.65 o 
  17   1   1        7.58        0.19      6.66 o 
  19   1   1      139.40      149.98     26.49 o 
 -18   2   1      311.66      356.30     38.10 o 
 -16   2   1       11.46        8.68      4.74 o 
 -14   2   1        0.07       -1.69      4.57 o 
 -12   2   1        0.19       -2.35      4.34 o 
 -10   2   1      221.46      222.35     14.72 o 
  -8   2   1     3253.68     3621.61     66.87 o 
  -6   2   1      312.18      374.49     27.95 o 
  -4   2   1    24722.57    23349.35    133.39 o 
  -2   2   1    57208.82    53462.74    393.84 o 
   0   2   1     5135.50     4761.69     27.48 o 
   2   2   1     1130.37     1217.32     15.88 o 
   4   2   1     1220.13     1217.64     18.61 o 
   6   2   1     1081.59     1058.08     45.44 o 
   8   2   1      202.61      258.62     15.43 o 
  10   2   1      265.36      286.13     14.49 o 
  12   2   1      376.16      405.71     19.07 o 
  14   2   1      121.84       91.75     11.50 o 
  16   2   1      423.76      419.99     26.22 o 
  18   2   1       51.58       49.77      9.54 o 
 -19   3   1        4.21        5.76      3.78 o 
 -17   3   1       38.99       47.36     12.58 o 
 -15   3   1       83.41      105.30     12.90 o 
 -13   3   1      536.34      544.20     37.75 o 
 -11   3   1      148.37      157.67     13.07 o 
  -9   3   1      817.63      921.06     28.79 o 
  -7   3   1     4612.52     5215.51     74.10 o 
  -5   3   1      675.51      712.21     37.74 o 
  -3   3   1     4249.56     4906.14    296.68 o 
  -1   3   1    17672.03    16941.63    211.67 o 
   1   3   1     1956.64     1841.73     42.34 o 
   3   3   1     3543.23     3670.91     64.46 o 
   5   3   1      910.07      839.66     33.22 o 
   7   3   1     1807.93     2075.14     39.75 o 
   9   3   1       62.84       88.59      7.04 o 
  11   3   1       14.09       30.23      4.81 o 
  13   3   1      364.77      363.03     21.52 o 
  15   3   1        0.08       -0.77      8.49 o 
  17   3   1      666.97      597.45     32.52 o 
  19   3   1       10.80        9.85      8.96 o 
 -18   4   1       76.24       31.30      8.10 o 
 -16   4   1      362.21      382.88     25.54 o 
 -14   4   1      315.01      246.16     16.92 o 
 -12   4   1     3389.98     3347.52     70.37 o 
 -10   4   1        4.34        7.15      8.75 o 
  -8   4   1       57.94       46.13      7.88 o 
  -6   4   1      289.70      356.14     13.29 o 
  -4   4   1     1851.31     1509.38    331.63 o 
  -2   4   1      489.35      573.02     11.95 o 
   0   4   1     1505.80     1562.33     28.39 o 
   2   4   1      343.52      377.30     12.26 o 
   4   4   1     5534.67     5702.14     59.32 o 
   6   4   1      120.55       99.52      8.50 o 
   8   4   1      136.16      103.02     10.18 o 
  10   4   1       48.15       53.48      6.14 o 
  12   4   1       41.26       55.65     10.43 o 
  14   4   1      379.39      407.89     24.06 o 
  16   4   1      586.01      611.01     31.83 o 
  18   4   1      113.44       98.78     19.63 o 
 -17   5   1      156.30      202.92     24.58 o 
 -15   5   1      113.32      118.07     12.52 o 
 -13   5   1       25.13       14.12      3.61 o 
 -11   5   1      540.71      536.46     25.44 o 
  -9   5   1      130.29      120.85     12.79 o 
  -7   5   1      161.40      158.35     12.95 o 
  -5   5   1      173.45      152.59     25.22 o 
  -3   5   1      426.13      405.66     35.89 o 
  -1   5   1      224.55      228.93     21.01 o 
   1   5   1     4874.47     4889.64     84.64 o 
   3   5   1      159.75      153.29     10.37 o 
   5   5   1      121.97       93.36      8.62 o 
   7   5   1      476.56      433.81     26.73 o 
   9   5   1      992.72     1026.55     34.95 o 
  11   5   1       23.65       15.98      7.09 o 
  13   5   1        8.20        5.59      3.43 o 
  15   5   1       93.69       94.37     13.13 o 
  17   5   1      281.95      220.19     38.05 o 
 -16   6   1        8.83        8.62      7.18 o 
 -14   6   1       52.09       36.24      7.64 o 
 -12   6   1      480.96      458.54     35.61 o 
 -10   6   1      225.08      217.58     31.79 o 
  -8   6   1     7519.95     7008.22    296.61 o 
  -6   6   1      683.56      691.76     53.35 o 
  -4   6   1      317.90      315.61     23.27 o 
  -2   6   1      286.72      337.26     22.07 o 
   0   6   1     1398.17     1188.93     96.48 o 
   2   6   1      169.59      161.86     11.74 o 
   4   6   1      456.83      393.64     16.87 o 
   6   6   1      671.68      700.92     34.34 o 
   8   6   1       80.23       73.43      9.69 o 
  10   6   1     2331.04     2402.40     70.92 o 
  12   6   1       11.86       11.18      5.88 o 
  14   6   1       13.37       15.35      6.05 o 
  16   6   1        0.87       -6.70      9.25 o 
 -15   7   1       77.65       79.21     15.79 o 
 -13   7   1        4.07       -2.92      5.76 o 
 -11   7   1       77.82       66.85     12.85 o 
  -9   7   1      406.21      373.62     27.79 o 
  -7   7   1        1.10        4.45      8.68 o 
  -5   7   1       16.28       18.76     10.15 o 
  -3   7   1      123.86      122.79     15.98 o 
  -1   7   1       83.97       63.86     12.08 o 
   1   7   1      313.28      316.53     48.31 o 
   3   7   1      713.21      709.67     38.82 o 
   5   7   1      217.51      213.94     31.08 o 
   7   7   1        4.00       24.71     15.07 o 
   9   7   1       71.91       60.96     12.28 o 
  11   7   1      112.23      130.29     27.23 o 
  13   7   1      162.56      158.99     21.11 o 
  15   7   1       53.42       41.80     12.09 o 
 -12   8   1      263.58      267.99     42.36 o 
 -10   8   1      144.80      168.05     32.47 o 
  -8   8   1       14.11       14.86     13.02 o 
  -6   8   1      323.42      285.38     27.30 o 
  -4   8   1     1554.70     1645.50    151.59 o 
  -2   8   1       90.50      107.75     16.28 o 
   0   8   1       22.96       19.04      8.04 o 
   2   8   1     1627.64     1581.96     61.78 o 
   4   8   1      626.02      662.96     40.71 o 
   6   8   1     1057.41      993.48     59.94 o 
   8   8   1       15.06       16.41     12.57 o 
  10   8   1       15.77        3.74      6.78 o 
  12   8   1      237.96      246.03     40.22 o 
  -9   9   1       36.65       28.91     15.84 o 
  -7   9   1        3.17        8.74      7.44 o 
  -5   9   1       54.95       76.77     15.03 o 
  -3   9   1        0.68        4.84      5.77 o 
  -1   9   1       42.37       34.05     13.08 o 
   1   9   1      107.52      108.15     17.84 o 
   3   9   1        3.37       -1.54      5.87 o 
   5   9   1      324.30      404.22     34.24 o 
   7   9   1       15.84       31.37     11.06 o 
   9   9   1        0.25       22.68     10.75 o 
  -6  10   1      272.23      277.09     43.73 o 
  -4  10   1       43.61       52.72     14.67 o 
  -2  10   1        6.09        4.02      6.81 o 
   0  10   1        2.71        0.22      9.50 o 
   2  10   1       74.72       66.28     15.29 o 
   4  10   1       22.69       14.84      8.65 o 
   6  10   1       60.50       40.56     12.42 o 
 -20   0   2      388.39      455.87     57.44 o 
 -18   0   2        0.35        7.23      5.67 o 
 -16   0   2        0.61       -1.26      7.39 o 
 -14   0   2     3761.95     3565.88     86.22 o 
 -12   0   2        6.00        0.88      6.44 o 
 -10   0   2     3633.17     4100.38    106.25 o 
  -8   0   2    21459.42    22430.89    221.99 o 
  -6   0   2    10352.67    10030.01    129.98 o 
  -4   0   2     3657.21     3403.29     64.56 o 
  -2   0   2     6520.77     6143.25     51.44 o 
   2   0   2     2953.48     2705.69     41.69 o 
   4   0   2     2911.95     2790.11     42.18 o 
   6   0   2     6005.34     5543.74     64.01 o 
   8   0   2     1931.54     1924.25     44.26 o 
  10   0   2     1031.36     1111.33     58.50 o 
  12   0   2      285.82      272.90     22.72 o 
  14   0   2      914.09      884.47     65.41 o 
  16   0   2      157.58      127.60     27.65 o 
  18   0   2       24.69       27.18     14.99 o 
  20   0   2       24.94       14.51     10.37 o 
 -19   1   2       27.80       33.95     10.62 o 
 -17   1   2        0.46       -5.61      5.61 o 
 -15   1   2      136.21      109.63     13.46 o 
 -13   1   2      213.89      236.28     21.05 o 
 -11   1   2       16.40        8.66      6.80 o 
  -9   1   2       87.80      139.93     18.93 o 
  -7   1   2      503.68      646.47     23.27 o 
  -5   1   2      643.85      643.61     18.06 o 
  -3   1   2     3676.33     3680.77     61.49 o 
  -1   1   2     8236.50     7542.35     77.48 o 
   1   1   2       70.40       64.55      3.70 o 
   3   1   2     1824.35     1794.07     18.41 o 
   5   1   2      685.86      652.18     14.65 o 
   7   1   2     3292.73     3543.44     40.91 o 
   9   1   2     1176.42     1389.38     29.15 o 
  11   1   2      255.07      254.71     12.76 o 
  13   1   2       98.32       81.37      9.02 o 
  15   1   2     1417.17     1363.05     45.12 o 
  17   1   2      128.37      112.43     18.34 o 
  19   1   2       36.67       28.98     10.21 o 
 -18   2   2      170.75      125.52     15.35 o 
 -16   2   2        3.22        3.81      8.21 o 
 -14   2   2      749.68      706.00     37.80 o 
 -12   2   2       17.56       13.48      4.89 o 
 -10   2   2      349.67      442.84     25.72 o 
  -8   2   2     1058.51     1154.31     37.84 o 
  -6   2   2     2456.17     2861.23     76.46 o 
  -4   2   2     2141.35     1994.58     57.95 o 
  -2   2   2     2754.06     2546.91     37.61 o 
   0   2   2     3056.31     2920.04     39.62 o 
   2   2   2     7836.80     7512.99     25.84 o 
   4   2   2     4545.91     4345.10     31.04 o 
   6   2   2     3991.53     4114.31     42.61 o 
   8   2   2       89.45      123.45      7.65 o 
  10   2   2       21.38        4.45      2.22 o 
  12   2   2      692.09      651.05     24.12 o 
  14   2   2     1897.64     1944.37     45.60 o 
  16   2   2       64.70       74.58     11.12 o 
  18   2   2       89.50       54.59     17.12 o 
 -19   3   2        0.12        3.43      7.09 o 
 -17   3   2      127.63      117.03     14.58 o 
 -15   3   2     1395.48     1368.50     83.15 o 
 -13   3   2      309.57      295.44     19.68 o 
 -11   3   2      250.62      259.18     16.83 o 
  -9   3   2      370.03      315.89     20.03 o 
  -7   3   2      210.91      368.84     32.08 o 
  -5   3   2      994.54      898.28     46.26 o 
  -3   3   2    20212.97    19944.54    204.23 o 
  -1   3   2     2183.79     2382.22     29.25 o 
   1   3   2      124.26      142.23      7.09 o 
   3   3   2       81.18       83.85      3.71 o 
   5   3   2        9.57        8.72      2.03 o 
   7   3   2      942.87     1139.09     29.62 o 
   9   3   2       96.30      100.66      7.54 o 
  11   3   2     1220.15     1187.41     31.47 o 
  13   3   2      249.13      295.65     16.98 o 
  15   3   2     2633.70     2660.10     63.26 o 
  17   3   2        4.59       -1.40      6.64 o 
  19   3   2      115.46      116.01     44.07 o 
 -18   4   2       18.11       25.83      8.01 o 
 -16   4   2     1480.90     1562.65     74.37 o 
 -14   4   2      769.15      728.63     28.83 o 
 -12   4   2      588.83      646.07     28.88 o 
 -10   4   2     1770.34     1831.87    107.45 o 
  -8   4   2      686.11      653.32     62.32 o 
  -6   4   2      107.65      112.81     21.12 o 
  -4   4   2    11367.74    13047.98    637.87 o 
  -2   4   2      580.20      541.26     12.81 o 
   0   4   2      211.54      231.33      8.65 o 
   2   4   2     1420.77     1509.01     38.51 o 
   4   4   2      479.65      515.38     14.17 o 
   6   4   2     2612.53     2771.03     72.81 o 
   8   4   2     3080.08     3256.28     57.86 o 
  10   4   2      478.51      476.96     17.75 o 
  12   4   2      319.51      309.42     15.48 o 
  14   4   2      201.27      208.13     17.13 o 
  16   4   2      313.62      331.34     29.89 o 
  18   4   2       39.77       53.94     13.28 o 
 -17   5   2       10.53       22.54      9.83 o 
 -15   5   2       62.37       32.71      7.68 o 
 -13   5   2      112.60      113.92     11.23 o 
 -11   5   2       56.83       43.67     21.20 o 
  -9   5   2      317.12      292.32     20.25 o 
  -7   5   2      540.77      636.53     25.44 o 
  -5   5   2     4239.32     4044.92    236.83 o 
  -3   5   2     2136.37     2014.06     42.10 o 
  -1   5   2      430.23      462.35     19.63 o 
   1   5   2      197.61      176.42     16.10 o 
   3   5   2       12.01       15.55      3.23 o 
   5   5   2     1828.83     1906.02     38.69 o 
   7   5   2      145.21      140.50     15.40 o 
   9   5   2      954.46      942.83     34.02 o 
  11   5   2       49.49       28.40      4.67 o 
  13   5   2       10.15        6.08      4.18 o 
  15   5   2        0.57        0.76      6.43 o 
  17   5   2      414.88      494.19     57.00 o 
 -16   6   2       53.72       70.04     12.34 o 
 -14   6   2        1.38       10.54      6.38 o 
 -12   6   2       94.02       83.42     19.74 o 
 -10   6   2       46.16       50.11     28.04 o 
  -8   6   2      229.30      252.82     35.84 o 
  -6   6   2      415.52      431.33     43.43 o 
  -4   6   2      696.33      738.10     36.41 o 
  -2   6   2        8.18        0.57      1.59 o 
   0   6   2       40.81       25.88      4.39 o 
   2   6   2       52.94       55.05      8.92 o 
   4   6   2      171.64      155.23     15.89 o 
   6   6   2      553.34      496.84     28.78 o 
   8   6   2      996.17      936.60     44.66 o 
  10   6   2        1.95       17.71     10.78 o 
  12   6   2      544.53      552.46     36.82 o 
  14   6   2       16.77       16.77     13.90 o 
  16   6   2       16.31        7.36      8.42 o 
 -15   7   2        0.06        2.03      4.60 o 
 -13   7   2       76.64       64.52     12.86 o 
 -11   7   2      164.34      164.73     20.33 o 
  -9   7   2        0.00       -3.45      5.14 o 
  -7   7   2     1095.55      926.53     49.70 o 
  -5   7   2     1422.62     1467.76     58.70 o 
  -3   7   2      188.91      147.80     40.38 o 
  -1   7   2      854.93      840.67     62.47 o 
   1   7   2       12.95       -0.59      4.49 o 
   3   7   2      614.65      591.00     25.24 o 
   5   7   2        0.27       -4.42      5.32 o 
   7   7   2      100.52      129.44     16.52 o 
   9   7   2        0.29       15.60     10.25 o 
  11   7   2       60.30       55.56     10.93 o 
  13   7   2       64.44       73.98     14.21 o 
 -12   8   2      304.47      334.01     47.44 o 
 -10   8   2      151.62      130.16     28.94 o 
  -8   8   2      239.39      266.99     40.06 o 
  -6   8   2      226.34      248.32     25.63 o 
  -4   8   2      417.61      395.99     31.06 o 
  -2   8   2     1302.66     1306.43     55.81 o 
   0   8   2       12.45       10.94      6.84 o 
   2   8   2       27.16       33.51     11.51 o 
   4   8   2      141.41      122.06     17.67 o 
   6   8   2       88.89       78.14     14.91 o 
   8   8   2      367.29      352.04     43.86 o 
  10   8   2        1.67       -1.71      9.61 o 
  12   8   2      720.65      692.13     67.00 o 
  -9   9   2      358.47      324.59     47.10 o 
  -7   9   2       97.76       99.57     17.32 o 
  -5   9   2       76.35       92.93     23.01 o 
  -3   9   2        1.62        2.53      4.89 o 
  -1   9   2      181.35      205.22     23.81 o 
   1   9   2        4.20        1.91      5.10 o 
   3   9   2       28.80       38.63      9.24 o 
   5   9   2      163.65      178.56     22.83 o 
   7   9   2        0.08        9.51      6.42 o 
   9   9   2      181.70      209.97     36.90 o 
  -6  10   2        7.21       27.75     14.65 o 
  -4  10   2        0.17        3.70      7.20 o 
  -2  10   2       27.89       42.59     12.65 o 
   0  10   2       22.54       23.58      8.93 o 
   2  10   2       51.21       59.66     14.80 o 
   4  10   2        6.95       18.70      8.41 o 
   6  10   2        0.00       -5.08      5.92 o 
 -19   1   3      811.43      834.32     48.55 o 
 -17   1   3       68.44       61.17      9.86 o 
 -15   1   3      234.55      253.83     24.16 o 
 -13   1   3       59.83       34.15     11.85 o 
 -11   1   3      392.87      476.13     27.92 o 
  -9   1   3      967.20      957.56     28.71 o 
  -7   1   3     1315.37     1374.44     30.55 o 
  -5   1   3      126.20      114.96      7.85 o 
  -3   1   3     2952.77     2719.55     38.84 o 
  -1   1   3    38376.25    34215.11    176.87 o 
   1   1   3    13909.23    13169.77     57.44 o 
   3   1   3      773.01      743.92     10.96 o 
   5   1   3      874.81      907.25     19.08 o 
   7   1   3       39.66       54.02      5.12 o 
   9   1   3        5.61        9.31      4.80 o 
  11   1   3      162.18      145.54      9.71 o 
  13   1   3       83.99       85.23      8.18 o 
  15   1   3     2465.08     2381.25     88.91 o 
  17   1   3      107.40      135.08     20.11 o 
  19   1   3       10.32       25.96     10.15 o 
 -18   2   3       15.79        9.35      8.69 o 
 -16   2   3       42.94       31.28      8.39 o 
 -14   2   3      671.14      591.93     35.26 o 
 -12   2   3      737.42      709.93     50.21 o 
 -10   2   3     2240.86     2329.76     59.48 o 
  -8   2   3       15.79       28.25      6.25 o 
  -6   2   3      629.11      643.54     36.56 o 
  -4   2   3      306.69      293.93     22.67 o 
  -2   2   3       39.61       31.79      7.30 o 
   0   2   3      202.46      205.52      6.61 o 
   2   2   3     1298.93     1186.30     30.59 o 
   4   2   3     1864.92     1695.24     20.16 o 
   6   2   3      157.17      173.51      7.62 o 
   8   2   3       13.77       21.42      3.60 o 
  10   2   3      100.87      110.99      8.04 o 
  12   2   3        0.66       -2.92      3.25 o 
  14   2   3       14.88       15.96      4.53 o 
  16   2   3      462.96      486.32     27.75 o 
  18   2   3       38.02       71.48     36.32 o 
 -19   3   3      125.41      129.88     16.76 o 
 -17   3   3       56.68       48.53      9.36 o 
 -15   3   3       67.83       57.79     11.98 o 
 -13   3   3      100.07       66.37      9.75 o 
 -11   3   3      185.37      191.52     14.80 o 
  -9   3   3      129.87      482.85     42.11 o 
  -7   3   3      274.95      281.18     27.78 o 
  -5   3   3        7.34        3.75      4.55 o 
  -3   3   3     1024.16     1152.35     50.81 o 
  -1   3   3      335.37      315.50     11.45 o 
   1   3   3      230.70      216.15      5.80 o 
   3   3   3        0.03       18.09      1.78 o 
   5   3   3      296.37      324.06     10.86 o 
   7   3   3      487.68      478.75     18.50 o 
   9   3   3      748.66      949.85     29.90 o 
  11   3   3      125.29      102.27      9.38 o 
  13   3   3      526.74      479.54     21.96 o 
  15   3   3       15.68       57.78      8.77 o 
  17   3   3       88.45       69.82     14.38 o 
  19   3   3      135.74      181.93     28.70 o 
 -18   4   3        9.10        3.97      5.87 o 
 -16   4   3        0.80       -7.23      7.23 o 
 -14   4   3       88.82       68.29     10.59 o 
 -12   4   3     1035.47      954.63     34.98 o 
 -10   4   3      150.25      160.61     15.71 o 
  -8   4   3       32.39       27.57      8.49 o 
  -6   4   3     3458.00     3367.28    101.55 o 
  -4   4   3     2451.27     2622.14     86.47 o 
  -2   4   3     8010.98     8227.79     52.96 o 
   0   4   3       71.18       41.18      3.12 o 
   2   4   3      140.86      117.11     10.17 o 
   4   4   3     4710.63     4935.44     77.12 o 
   6   4   3      826.38      765.28     25.96 o 
   8   4   3      872.68      994.22     32.06 o 
  10   4   3      494.68      455.40     26.20 o 
  12   4   3        6.57        7.35      3.75 o 
  14   4   3      402.66      379.82     26.15 o 
  16   4   3      312.39      315.27     29.42 o 
  18   4   3       11.17       -8.52     11.56 o 
 -17   5   3      106.16       90.59     17.45 o 
 -15   5   3      352.98      324.27     24.72 o 
 -13   5   3       40.81       35.28      7.24 o 
 -11   5   3     2445.04     2548.10     97.51 o 
  -9   5   3      630.90      599.61     29.40 o 
  -7   5   3     3273.75     3594.39    234.01 o 
  -5   5   3     2844.13     2861.86     84.78 o 
  -3   5   3      606.84      592.87     23.28 o 
  -1   5   3       31.79       37.93      3.64 o 
   1   5   3     1630.60     1693.40     34.55 o 
   3   5   3     2155.56     2233.19     33.26 o 
   5   5   3      304.95      314.26     16.07 o 
   7   5   3      610.90      577.95     31.01 o 
   9   5   3      231.04      258.91     18.02 o 
  11   5   3      426.76      416.25     20.63 o 
  13   5   3        1.16        2.24      3.16 o 
  15   5   3      233.56      276.35     39.79 o 
  17   5   3        2.73       13.05     11.63 o 
 -16   6   3        0.34       -1.93      4.81 o 
 -14   6   3      509.99      387.88     32.45 o 
 -12   6   3       46.12      216.63     36.00 o 
 -10   6   3       78.47       94.49     21.91 o 
  -8   6   3      299.36      298.69     37.66 o 
  -6   6   3     2234.46     2809.37    110.25 o 
  -4   6   3      769.70      759.75     29.34 o 
  -2   6   3       14.91       10.73      3.92 o 
   0   6   3     1659.99     1778.44     35.75 o 
   2   6   3      140.09      128.00     14.91 o 
   4   6   3        5.79        4.65      3.13 o 
   6   6   3      654.78      700.01     40.14 o 
   8   6   3     1005.95      984.12     34.26 o 
  10   6   3      775.82      679.96     30.95 o 
  12   6   3        8.78       11.02      4.43 o 
  14   6   3       15.57       12.39      7.31 o 
  16   6   3        7.66        4.94      7.30 o 
 -15   7   3      256.05      299.02     25.06 o 
 -13   7   3        2.50       -0.98      6.44 o 
 -11   7   3      125.33      120.00     17.05 o 
  -9   7   3       26.11       51.69     18.32 o 
  -7   7   3      593.70      595.32     55.62 o 
  -5   7   3      228.72      194.37     20.42 o 
  -3   7   3      868.64      809.18     40.62 o 
  -1   7   3     2012.34     2019.17     63.61 o 
   1   7   3      840.61      708.35     38.16 o 
   3   7   3     1233.19     1292.37     39.80 o 
   5   7   3      981.17     1020.26     41.92 o 
   7   7   3      564.17      632.63     35.68 o 
   9   7   3      893.66      883.73     62.79 o 
  11   7   3       51.81       48.95      9.01 o 
  13   7   3      172.86      202.28     28.91 o 
 -12   8   3       58.30       85.02     25.21 o 
 -10   8   3       81.41       86.70     23.16 o 
  -8   8   3      512.24      532.93     37.64 o 
  -6   8   3      120.92      118.26     22.16 o 
  -4   8   3      693.61      633.50     39.22 o 
  -2   8   3     1200.87     1148.24     52.02 o 
   0   8   3       38.29       14.92      4.90 o 
   2   8   3      840.38      814.84     44.43 o 
   4   8   3       21.87       30.98      9.22 o 
   6   8   3      438.86      498.28     50.00 o 
   8   8   3        1.59       -9.19      9.44 o 
  10   8   3       17.21       30.07     14.86 o 
  12   8   3      104.35       92.05     25.45 o 
  -9   9   3       55.07       66.10     21.41 o 
  -7   9   3      345.11      499.46     56.94 o 
  -5   9   3       10.64       16.03      7.98 o 
  -3   9   3        3.03      120.82     19.11 o 
  -1   9   3        8.60        3.49      5.84 o 
   1   9   3      111.15       87.20     15.65 o 
   3   9   3       91.66      157.54     20.76 o 
   5   9   3        0.62       -3.65     11.10 o 
   7   9   3        7.39        8.12      6.21 o 
   9   9   3      201.27      167.86     32.90 o 
  -6  10   3        8.38       27.62     16.57 o 
  -4  10   3      611.64      558.10     62.36 o 
  -2  10   3      151.38      116.56     18.81 o 
   0  10   3       63.88       40.86     11.08 o 
   2  10   3       38.04       22.59      8.16 o 
   4  10   3       66.63       94.32     17.63 o 
   6  10   3        0.02       10.36     18.39 o 
 -20   0   4      136.15       76.89     24.29 o 
 -18   0   4      604.63      530.73     57.44 o 
 -16   0   4     1516.77     1491.54     84.94 o 
 -14   0   4     4186.63     4178.07    132.59 o 
 -12   0   4      116.55      111.87     19.94 o 
 -10   0   4      781.20      697.17     45.65 o 
  -8   0   4    10653.44    11139.79    164.12 o 
  -6   0   4      344.69      315.63     16.38 o 
  -4   0   4     1058.78     1135.55     19.48 o 
  -2   0   4     4712.09     4290.04     60.10 o 
   2   0   4   123040.77   110366.94    328.39 o 
   4   0   4     7260.03     7387.93     60.99 o 
   6   0   4     2161.17     2060.18     37.96 o 
   8   0   4     3126.80     3163.70     87.71 o 
  10   0   4       16.09       30.25     10.61 o 
  12   0   4     5466.91     5565.61    103.87 o 
  14   0   4       48.95       57.61     12.39 o 
  16   0   4     2482.31     2625.14    119.67 o 
  18   0   4      485.30      469.21     54.40 o 
 -19   1   4       39.71       59.70     12.07 o 
 -17   1   4       49.11       32.44      8.34 o 
 -15   1   4      169.32      171.45     29.31 o 
 -13   1   4      104.39      111.00     22.42 o 
 -11   1   4       26.98       28.84      7.24 o 
  -9   1   4     3482.91     3664.43     56.85 o 
  -7   1   4     1722.10     1935.37     36.90 o 
  -5   1   4     1589.97     1667.80     24.02 o 
  -3   1   4    20967.12    19944.72     98.92 o 
  -1   1   4    19483.63    18818.57    140.33 o 
   1   1   4    14850.72    14340.85    123.25 o 
   3   1   4     1300.51     1334.99     27.18 o 
   5   1   4      511.97      576.42     14.74 o 
   7   1   4        3.71        0.31      1.41 o 
   9   1   4      165.54      197.80     11.04 o 
  11   1   4     2487.97     2476.68     39.76 o 
  13   1   4        1.13        2.54      3.63 o 
  15   1   4        5.21        0.82      5.59 o 
  17   1   4      134.33      113.85     18.29 o 
  19   1   4      121.16      113.90     40.92 o 
 -18   2   4      239.40      228.19     21.25 o 
 -16   2   4       59.28       27.87     26.95 o 
 -14   2   4      130.23       78.39     17.55 o 
 -12   2   4      131.31      119.33     14.73 o 
 -10   2   4      717.81      731.29     33.80 o 
  -8   2   4      541.39      694.27     30.15 o 
  -6   2   4     1879.21     2014.93     65.18 o 
  -4   2   4      316.83      315.40     24.03 o 
  -2   2   4    24677.75    23156.47    172.67 o 
   0   2   4     1233.28     1208.98     16.44 o 
   2   2   4     2023.30     1954.16     18.28 o 
   4   2   4     1148.92     1078.65     16.78 o 
   6   2   4      429.14      439.93     14.98 o 
   8   2   4     7321.52     7749.67     93.06 o 
  10   2   4      481.65      525.28     17.95 o 
  12   2   4      166.53      171.69     11.08 o 
  14   2   4     2116.55     2024.42     46.29 o 
  16   2   4       79.17       95.52     13.86 o 
  18   2   4       25.12       13.81     11.34 o 
 -19   3   4       42.74       29.71      8.90 o 
 -17   3   4      275.74      244.53     21.27 o 
 -15   3   4     1485.83     1406.53     56.90 o 
 -13   3   4        6.33        9.40      4.20 o 
 -11   3   4     5561.63     5744.17    103.09 o 
  -9   3   4     1672.77     1673.97     73.37 o 
  -7   3   4        0.52        4.63      6.64 o 
  -5   3   4     2370.34     2589.48     79.82 o 
  -3   3   4     7335.33     6967.85    125.53 o 
  -1   3   4     1078.67      930.48     20.42 o 
   1   3   4     1717.03     1687.72     27.41 o 
   3   3   4      510.69      435.38     10.31 o 
   5   3   4     2010.21     2160.99     25.47 o 
   7   3   4      236.16      245.10     13.41 o 
   9   3   4       40.21       31.68      4.53 o 
  11   3   4     1060.88     1024.89     25.69 o 
  13   3   4       85.32       93.39      9.76 o 
  15   3   4      412.73      417.20     27.34 o 
  17   3   4      217.13      232.31     26.65 o 
 -18   4   4        3.20       -0.29      8.76 o 
 -16   4   4      266.46      257.56     25.69 o 
 -14   4   4      317.63      296.75     21.22 o 
 -12   4   4      409.32      623.10     41.02 o 
 -10   4   4     1780.07     1755.13     83.45 o 
  -8   4   4      165.82      236.23     29.46 o 
  -6   4   4      592.16      670.93     46.10 o 
  -4   4   4     1166.56     1133.70     58.92 o 
  -2   4   4     1075.35     1119.11     27.02 o 
   0   4   4       25.99       28.33      8.57 o 
   2   4   4      351.60      411.11     19.13 o 
   4   4   4      693.97      553.99     50.30 o 
   6   4   4      620.16      610.20     16.21 o 
   8   4   4       14.70       18.70      5.25 o 
  10   4   4      233.19      242.41     14.34 o 
  12   4   4       39.66      108.35     12.44 o 
  14   4   4       38.62       34.72      9.98 o 
  16   4   4      210.51      188.86     24.58 o 
  18   4   4      234.11      267.07     42.76 o 
 -17   5   4      122.67      145.81     17.34 o 
 -15   5   4      804.37      790.61     56.51 o 
 -13   5   4     1060.58     1063.60     39.35 o 
 -11   5   4       75.74       62.93     10.32 o 
  -9   5   4      130.92      154.70     14.48 o 
  -7   5   4      309.89      317.09     18.31 o 
  -5   5   4       24.48       21.30      6.93 o 
  -3   5   4        0.01        4.17      2.10 o 
  -1   5   4      175.72      163.31      9.83 o 
   1   5   4     4428.24     4651.21     58.79 o 
   3   5   4       13.16       16.83      4.42 o 
   5   5   4      534.78      560.87     39.66 o 
   7   5   4      203.81      200.54     18.26 o 
   9   5   4     4394.80     4313.14     73.04 o 
  11   5   4      169.34      158.51     12.62 o 
  13   5   4      857.65      851.69     46.67 o 
  15   5   4      806.68      791.82     48.59 o 
  17   5   4       11.71       11.43      6.92 o 
 -16   6   4       20.63       12.80      7.42 o 
 -14   6   4      109.17       92.97     13.80 o 
 -12   6   4      205.53      292.20     41.05 o 
 -10   6   4        6.55       -1.50      7.48 o 
  -8   6   4     1991.31     1929.45     94.68 o 
  -6   6   4      519.52      593.09     50.91 o 
  -4   6   4      120.96      148.89      9.99 o 
  -2   6   4        1.03       -0.77      2.07 o 
   0   6   4     2155.12     2252.15     41.69 o 
   2   6   4      290.02      283.91     16.20 o 
   4   6   4      186.69      176.99     15.84 o 
   6   6   4        6.49       14.12      6.53 o 
   8   6   4      230.00      195.19     28.58 o 
  10   6   4      115.40      104.70     12.60 o 
  12   6   4      142.64      154.27     15.88 o 
  14   6   4       62.40       76.65     31.77 o 
  16   6   4      126.61      100.18     25.65 o 
 -15   7   4        0.08        1.69      5.22 o 
 -13   7   4       13.14       12.70     21.62 o 
 -11   7   4        6.02        5.21      9.92 o 
  -9   7   4     1696.95     1578.09     93.02 o 
  -7   7   4      430.94      432.67     38.77 o 
  -5   7   4      930.98      906.15     43.77 o 
  -3   7   4       80.62       77.98     12.23 o 
  -1   7   4       36.05       34.07      8.21 o 
   1   7   4      266.49      302.53     47.54 o 
   3   7   4     1379.72     1368.62     39.12 o 
   5   7   4      140.43      137.26     15.64 o 
   7   7   4      292.37      300.03     46.95 o 
   9   7   4     1796.51     1822.26     65.36 o 
  11   7   4       63.76       70.35     14.43 o 
  13   7   4        1.53       12.86     10.63 o 
 -12   8   4       80.85      124.65     29.55 o 
 -10   8   4      137.02      134.46     29.47 o 
  -8   8   4      280.07      533.78     58.23 o 
  -6   8   4     1057.40      960.31     48.34 o 
  -4   8   4      103.51      136.09     27.14 o 
  -2   8   4       82.52      110.37     19.47 o 
   0   8   4       31.38       54.59     12.08 o 
   2   8   4      586.47      544.95     36.18 o 
   4   8   4       43.31       39.36     19.79 o 
   6   8   4      214.10      236.24     34.40 o 
   8   8   4        0.28        7.77     10.43 o 
  10   8   4       68.03       77.07     23.88 o 
  12   8   4        1.83        0.82     11.15 o 
  -9   9   4       57.73       86.52     26.35 o 
  -7   9   4       13.30       12.05      8.97 o 
  -5   9   4        4.66       -1.24      9.03 o 
  -3   9   4        0.05        2.94      6.87 o 
  -1   9   4      147.68      165.89     21.65 o 
   1   9   4      748.03      692.66     43.31 o 
   3   9   4      163.68      203.29     24.28 o 
   5   9   4      148.71      198.80     24.43 o 
   7   9   4       93.32      128.42     20.08 o 
   9   9   4       47.31       27.04     14.25 o 
  -6  10   4        6.02        3.89     11.33 o 
  -4  10   4       18.13       27.56     14.57 o 
  -2  10   4       39.94       41.50     18.65 o 
   0  10   4       40.31       70.71     17.15 o 
   2  10   4      125.34      103.02     18.35 o 
   4  10   4       48.63       34.79     11.52 o 
 -19   1   5        0.75       -3.02      5.54 o 
 -17   1   5       28.83       25.16     18.79 o 
 -15   1   5     1077.10      936.11     66.25 o 
 -13   1   5     3414.61     3101.16     79.25 o 
 -11   1   5      623.64      552.55     30.81 o 
  -9   1   5      439.06      477.01     20.76 o 
  -7   1   5     2679.00     2786.36     45.11 o 
  -5   1   5     1501.77     1701.91     24.28 o 
  -3   1   5    13748.74    12836.49     73.17 o 
  -1   1   5    12480.86    12369.72     70.09 o 
   1   1   5    64693.82    60015.87    177.40 o 
   3   1   5    12003.03    11134.20     67.82 o 
   5   1   5     2459.31     2364.04     33.19 o 
   7   1   5      981.45     1006.57     26.35 o 
   9   1   5       22.87       43.93      5.45 o 
  11   1   5     2109.08     2101.45     70.40 o 
  13   1   5       67.53      100.65     10.79 o 
  15   1   5     2449.37     2443.70     55.86 o 
  17   1   5       15.58       16.86      8.89 o 
  19   1   5       41.95       29.45     41.50 o 
 -18   2   5       33.08       24.85      9.66 o 
 -16   2   5       11.81       12.34     14.80 o 
 -14   2   5        1.99       -5.25     12.59 o 
 -12   2   5      340.21      352.98     25.64 o 
 -10   2   5      385.68      435.31     26.31 o 
  -8   2   5       96.69      166.51     14.84 o 
  -6   2   5     2434.91     2544.25     74.13 o 
  -4   2   5       83.37       92.79     13.52 o 
  -2   2   5     6227.95     5546.81     84.08 o 
   0   2   5     3451.01     3098.06     29.10 o 
   2   2   5      177.57      140.85      6.33 o 
   4   2   5     3483.57     3343.76     38.25 o 
   6   2   5      753.23      760.37     19.18 o 
   8   2   5     4314.44     4498.04     58.04 o 
  10   2   5       51.18       62.54      6.11 o 
  12   2   5       14.40       31.16      5.02 o 
  14   2   5     2552.43     2751.59     48.04 o 
  16   2   5      444.52      432.90     28.61 o 
  18   2   5      865.95      932.09     54.75 o 
 -19   3   5       43.67       38.16      9.86 o 
 -17   3   5      576.75      553.64     38.65 o 
 -15   3   5      200.31      171.25     20.25 o 
 -13   3   5        4.39        4.65      4.94 o 
 -11   3   5      524.96      633.13     49.15 o 
  -9   3   5      847.91      781.34     50.06 o 
  -7   3   5      840.83     1072.80     55.07 o 
  -5   3   5    11211.38    12040.71    177.48 o 
  -3   3   5      112.27      135.09     10.20 o 
  -1   3   5      138.52      136.99      8.17 o 
   1   3   5     1733.43     1651.24     21.31 o 
   3   3   5      413.58      392.74     12.80 o 
   5   3   5       20.59       33.95      4.46 o 
   7   3   5      136.36       95.24      8.51 o 
   9   3   5        2.45        2.10      2.46 o 
  11   3   5     3858.16     3916.97     55.38 o 
  13   3   5      353.96      338.90     20.98 o 
  15   3   5     1738.09     1658.63     68.57 o 
  17   3   5       51.37       69.84     15.80 o 
 -18   4   5       40.12       33.15      8.79 o 
 -16   4   5      263.69      193.97     19.16 o 
 -14   4   5      348.87      410.37     25.15 o 
 -12   4   5      600.96      554.37     35.04 o 
 -10   4   5      312.11      278.17     33.02 o 
  -8   4   5      117.78      145.24     23.05 o 
  -6   4   5      240.96      208.31     26.25 o 
  -4   4   5      646.67      584.65     42.64 o 
  -2   4   5      685.39      627.55     19.16 o 
   0   4   5     4032.91     4108.71    101.42 o 
   2   4   5     2789.97     2650.35     34.65 o 
   4   4   5       78.93       59.98      5.41 o 
   6   4   5       48.63       54.53      4.82 o 
   8   4   5     1019.98      986.66     25.67 o 
  10   4   5      145.52      147.27     10.35 o 
  12   4   5       42.39       31.92      6.83 o 
  14   4   5        0.00       -5.30      8.00 o 
  16   4   5     1064.05     1076.21     58.99 o 
  18   4   5       72.57       52.98     19.52 o 
 -17   5   5        1.34       -0.21      4.31 o 
 -15   5   5      370.12      496.75     37.95 o 
 -13   5   5      347.81      306.68     21.32 o 
 -11   5   5      552.92      549.15     31.15 o 
  -9   5   5      445.68      391.97     59.16 o 
  -7   5   5       23.73        3.35      9.87 o 
  -5   5   5      119.10      153.87     13.58 o 
  -3   5   5      560.79      559.63     20.81 o 
  -1   5   5       11.21        5.17      4.17 o 
   1   5   5      286.57      306.23      9.22 o 
   3   5   5       25.77       31.92     10.27 o 
   5   5   5      133.45      120.66     20.95 o 
   7   5   5      510.83      526.03     29.57 o 
   9   5   5        2.66       10.80      5.74 o 
  11   5   5      121.56      102.30     10.05 o 
  13   5   5        3.87        6.23     10.72 o 
  15   5   5       34.56       40.01     20.26 o 
  17   5   5      108.64       36.81     19.25 o 
 -16   6   5        0.53       -3.42      7.45 o 
 -14   6   5        3.69       -1.84      6.61 o 
 -12   6   5      316.36      291.58     40.39 o 
 -10   6   5      167.87      225.72     34.55 o 
  -8   6   5      878.20      875.48     64.85 o 
  -6   6   5     5352.84     5288.18     97.36 o 
  -4   6   5      177.47      180.76     11.80 o 
  -2   6   5        6.48        6.70      2.98 o 
   0   6   5      916.75      885.84     51.21 o 
   2   6   5     1292.94     1284.76     35.13 o 
   4   6   5      411.43      457.96     33.96 o 
   6   6   5     1975.47     2047.68     58.99 o 
   8   6   5      420.80      431.00     29.35 o 
  10   6   5       87.45       97.67     12.02 o 
  12   6   5     1047.08     1008.81     41.51 o 
  14   6   5      638.14      725.53     45.73 o 
 -13   7   5        0.42        4.36     11.33 o 
 -11   7   5      226.39      220.42     36.37 o 
  -9   7   5      104.41      110.95     26.34 o 
  -7   7   5       14.45        8.66      6.02 o 
  -5   7   5        6.47       16.30      8.02 o 
  -3   7   5      528.58      483.96     30.98 o 
  -1   7   5        2.59       -0.40      4.06 o 
   1   7   5      175.46      181.85     22.43 o 
   3   7   5     3447.76     3475.83     63.14 o 
   5   7   5      227.57      243.62     23.81 o 
   7   7   5     1070.21     1050.03     46.17 o 
   9   7   5       15.05       11.33      7.72 o 
  11   7   5       87.72       61.68     15.93 o 
  13   7   5       33.74       24.37     19.89 o 
 -12   8   5        5.11       31.54     16.98 o 
 -10   8   5      428.30      420.02     52.44 o 
  -8   8   5      594.42      625.31     62.06 o 
  -6   8   5       22.74       45.34     19.46 o 
  -4   8   5        4.88       26.71      8.55 o 
  -2   8   5       11.73        7.53      5.09 o 
   0   8   5       28.10       20.89      6.45 o 
   2   8   5       53.03       71.81     13.32 o 
   4   8   5     1212.90     1242.11     67.45 o 
   6   8   5        4.27       -7.68      7.68 o 
   8   8   5       48.98       21.40     10.70 o 
  10   8   5        0.14        1.03      5.58 o 
  12   8   5      200.12      178.95     23.59 o 
  -9   9   5      297.39      268.11     42.87 o 
  -7   9   5      378.43      307.21     45.46 o 
  -5   9   5       33.22       45.43     19.44 o 
  -3   9   5       31.71       75.07     23.88 o 
  -1   9   5       98.07       83.47     15.17 o 
   1   9   5        2.71        1.50      8.43 o 
   3   9   5       55.52       35.96     10.62 o 
   5   9   5        0.12        0.27      7.44 o 
   7   9   5      127.83      126.52     20.30 o 
   9   9   5       18.44       29.33     15.30 o 
  -4  10   5        1.20       -6.03     11.41 o 
  -2  10   5      341.28      305.34     47.44 o 
   0  10   5      177.66      229.32     40.53 o 
   2  10   5        4.98        4.80      6.43 o 
   4  10   5       91.89       80.33     17.99 o 
 -18   0   6      126.63      195.61     34.33 o 
 -16   0   6       38.17       48.97     17.48 o 
 -14   0   6      326.81      292.29     36.73 o 
 -12   0   6     6131.23     6132.20    152.89 o 
 -10   0   6        0.05        4.23      6.53 o 
  -8   0   6     3190.87     3335.81     94.06 o 
  -6   0   6       43.40      122.40     15.92 o 
  -4   0   6     8729.61     8188.46    112.49 o 
  -2   0   6    25840.75    23583.34    100.71 o 
   0   0   6     2609.88     2470.45     59.38 o 
   2   0   6     9658.37     8714.46    109.43 o 
   4   0   6    21217.12    21035.41    184.89 o 
   6   0   6     8746.03     8981.77     77.26 o 
   8   0   6     2036.74     1881.88     70.81 o 
  10   0   6     1295.22     1363.33     47.68 o 
  12   0   6     5652.91     5737.19    114.12 o 
  14   0   6     5182.90     5199.95    111.41 o 
  16   0   6      472.09      497.63     37.53 o 
  18   0   6       49.01       50.85     19.61 o 
 -19   1   6        0.00       -5.53      5.53 o 
 -17   1   6      100.07       91.87     23.00 o 
 -15   1   6      308.98      229.25     32.84 o 
 -13   1   6       52.16       60.34     11.91 o 
 -11   1   6     2814.50     2793.06     55.72 o 
  -9   1   6      404.44      434.30     20.23 o 
  -7   1   6      621.17      632.73     21.90 o 
  -5   1   6      830.66      771.66     16.37 o 
  -3   1   6     1745.37     1657.76     31.77 o 
  -1   1   6    38498.30    37352.89    280.44 o 
   1   1   6    24718.89    23005.55     76.25 o 
   3   1   6      653.51      621.82     26.41 o 
   5   1   6        0.18        4.69      3.16 o 
   7   1   6      213.43      211.61     15.75 o 
   9   1   6      529.96      548.50     28.29 o 
  11   1   6     1438.69     1452.08     36.54 o 
  13   1   6       53.37       55.53      8.24 o 
  15   1   6      866.49      886.11     35.51 o 
  17   1   6      240.00      169.26     19.16 o 
  19   1   6       25.02       45.71     18.39 o 
 -18   2   6       11.62        1.60      9.17 o 
 -16   2   6      134.41      161.22     28.89 o 
 -14   2   6      570.41      504.90     48.11 o 
 -12   2   6     1838.44     1918.35    131.07 o 
 -10   2   6      101.72      106.06     12.92 o 
  -8   2   6      251.18      311.84     20.62 o 
  -6   2   6     7069.87     7130.25    164.31 o 
  -4   2   6      500.80      556.55     32.69 o 
  -2   2   6    10912.58    10864.91    142.27 o 
   0   2   6     1125.73     1019.73     16.74 o 
   2   2   6     3730.91     3623.25     39.43 o 
   4   2   6      946.13      973.18     52.56 o 
   6   2   6     5434.61     5618.47     50.53 o 
   8   2   6      295.09      212.89     13.86 o 
  10   2   6        6.86       11.68      3.71 o 
  12   2   6     2541.36     2471.22     46.43 o 
  14   2   6      297.05      351.07     23.93 o 
  16   2   6        1.57       -0.49      7.13 o 
  18   2   6       44.92       33.73     12.22 o 
 -19   3   6       16.25        8.30      5.44 o 
 -17   3   6      193.17      200.58     24.24 o 
 -15   3   6        9.24       18.25      8.19 o 
 -13   3   6     2678.94     2572.66     75.42 o 
 -11   3   6      538.79      489.71     31.08 o 
  -9   3   6       21.75       37.40     13.32 o 
  -7   3   6      490.83      486.69     37.44 o 
  -5   3   6      933.86     1013.10     51.95 o 
  -3   3   6     9360.75     9658.80    104.23 o 
  -1   3   6      136.36      121.11      7.67 o 
   1   3   6       58.97       71.78      5.60 o 
   3   3   6      723.46      683.27     27.89 o 
   5   3   6     3260.01     3513.08     46.37 o 
   7   3   6      276.31      267.05     12.75 o 
   9   3   6      173.93      166.75     10.36 o 
  11   3   6      334.28      330.02     16.02 o 
  13   3   6      504.27      487.89     27.14 o 
  15   3   6      339.56      368.62     34.09 o 
  17   3   6        6.80       12.09      6.10 o 
 -18   4   6      208.96      200.25     24.43 o 
 -16   4   6       29.46        9.16      7.88 o 
 -14   4   6      810.94      771.16     34.57 o 
 -12   4   6      581.39      531.84     34.52 o 
 -10   4   6     2041.55     1946.87     88.15 o 
  -8   4   6      778.40      793.48     53.52 o 
  -6   4   6       56.14       74.91     16.20 o 
  -4   4   6       61.90       24.56     10.75 o 
  -2   4   6     1219.12     1310.71     28.31 o 
   0   4   6        5.37       11.59      2.89 o 
   2   4   6     3675.53     3739.40     40.24 o 
   4   4   6       95.85       95.62      7.05 o 
   6   4   6      437.40      391.54     16.63 o 
   8   4   6       83.45       69.44      7.19 o 
  10   4   6     1781.77     1854.49     36.99 o 
  12   4   6      696.94      616.62     52.33 o 
  14   4   6       47.18       54.48     17.08 o 
  16   4   6      187.31      184.46     24.41 o 
 -17   5   6        6.59       39.09     12.87 o 
 -15   5   6       79.90      155.30     21.43 o 
 -13   5   6       54.23       60.76      9.88 o 
 -11   5   6      382.37      331.28     40.61 o 
  -9   5   6      120.55      173.20     28.41 o 
  -7   5   6       90.76      106.49     21.08 o 
  -5   5   6     5733.10     5724.48     90.11 o 
  -3   5   6        1.09       -1.00      2.17 o 
  -1   5   6      256.73      211.24     17.52 o 
   1   5   6      553.02      573.71     17.86 o 
   3   5   6       70.02       41.37     12.17 o 
   5   5   6       83.15       46.15     14.97 o 
   7   5   6        0.17        8.04      6.29 o 
   9   5   6       15.77       28.08      7.25 o 
  11   5   6      120.23       95.37     16.25 o 
  13   5   6      101.37      105.26     22.02 o 
  15   5   6      260.22      276.25     29.29 o 
 -16   6   6        0.14       -7.62      7.62 o 
 -14   6   6      272.68      280.88     29.05 o 
 -12   6   6        5.26       14.71      9.10 o 
 -10   6   6        5.66        8.97      8.69 o 
  -8   6   6      139.21      159.79     28.48 o 
  -6   6   6      882.20      922.06     38.10 o 
  -4   6   6      126.90      143.97     11.01 o 
  -2   6   6        0.89       -0.64      2.80 o 
   0   6   6     3268.44     3361.88     60.91 o 
   2   6   6       90.47       92.45     14.88 o 
   4   6   6        0.21       12.35      6.30 o 
   6   6   6       78.66      128.27     15.21 o 
   8   6   6       60.10       55.78     10.76 o 
  10   6   6     1952.10     1914.89     66.83 o 
  12   6   6        5.87       22.41     11.56 o 
  14   6   6        8.27        8.15     12.22 o 
 -13   7   6       54.75       85.85     23.89 o 
 -11   7   6       83.96       83.43     23.15 o 
  -9   7   6      143.03      135.63     28.97 o 
  -7   7   6        0.02       14.35     11.60 o 
  -5   7   6     1600.74     1633.05     56.83 o 
  -3   7   6      358.81      354.18     32.40 o 
  -1   7   6       45.48       15.59     14.62 o 
   1   7   6      580.85      541.66     27.80 o 
   3   7   6      787.94      816.08     31.18 o 
   5   7   6      583.48      620.74     33.13 o 
   7   7   6        2.05        1.05      4.97 o 
   9   7   6       16.25       18.84     15.49 o 
  11   7   6        2.11        3.77      9.16 o 
  13   7   6       22.63       31.19     15.53 o 
 -12   8   6       55.07       52.49     20.23 o 
 -10   8   6       33.97       21.78     12.40 o 
  -8   8   6      253.32      305.94     43.74 o 
  -6   8   6      226.83      284.29     42.31 o 
  -4   8   6      643.53      660.38     62.04 o 
  -2   8   6       50.35       43.57     10.89 o 
   0   8   6      120.62      116.38     16.68 o 
   2   8   6       45.85       58.51     12.53 o 
   4   8   6       77.79       72.07     13.78 o 
   6   8   6       82.08      129.86     25.27 o 
   8   8   6      331.25      367.95     29.76 o 
  10   8   6      255.87      247.89     27.83 o 
  12   8   6        4.06        0.01     14.80 o 
  -9   9   6        0.20      139.21     33.90 o 
  -7   9   6      332.11      400.89     52.70 o 
  -5   9   6      522.50      569.58     62.16 o 
  -3   9   6     1050.48     1144.87     86.60 o 
  -1   9   6       27.50       29.53     15.45 o 
   1   9   6        0.11       -3.00      4.35 o 
   3   9   6      173.29      163.55     21.69 o 
   5   9   6       44.67       49.07     12.94 o 
   7   9   6        4.79        4.68     10.96 o 
   9   9   6        0.34       21.72     11.70 o 
  -4  10   6       33.47       47.69     22.72 o 
  -2  10   6      342.65      430.75     56.52 o 
   0  10   6       38.70       54.86     21.45 o 
   2  10   6       16.47       11.40     11.41 o 
   4  10   6        1.09        3.53     20.47 o 
 -19   1   7      148.39      186.54     24.71 o 
 -17   1   7      320.83      444.18     50.20 o 
 -15   1   7      337.18      346.13     29.44 o 
 -13   1   7      775.76      740.63     40.14 o 
 -11   1   7      216.50      195.53     15.07 o 
  -9   1   7       71.55       81.18      9.12 o 
  -7   1   7        2.16        2.08      2.60 o 
  -5   1   7        0.42        2.41      1.34 o 
  -3   1   7     1159.70     1136.86     32.69 o 
  -1   1   7      506.18      605.01     17.23 o 
   1   1   7        8.09       15.46      5.13 o 
   3   1   7    10163.23    10009.65     91.16 o 
   5   1   7     1565.83     1811.06     45.68 o 
   7   1   7     1114.37     1161.10     37.63 o 
   9   1   7       65.41       87.50     11.68 o 
  11   1   7      929.38      976.02     34.95 o 
  13   1   7     1573.30     1661.25     49.72 o 
  15   1   7      380.87      350.00     24.84 o 
  17   1   7     1206.30     1273.55     50.97 o 
  19   1   7       51.55      101.20     26.88 o 
 -18   2   7        1.43       -4.84     11.52 o 
 -16   2   7        3.80        7.86      8.90 o 
 -14   2   7       60.45       48.10     15.83 o 
 -12   2   7      587.62      677.27     36.20 o 
 -10   2   7      118.03      114.11     13.55 o 
  -8   2   7     1275.98     1242.02     41.80 o 
  -6   2   7     2151.97     2077.80     36.19 o 
  -4   2   7       21.66        8.43      5.10 o 
  -2   2   7      205.95      192.06     19.67 o 
   0   2   7     2163.76     2132.23     36.36 o 
   2   2   7     6851.94     6691.93     72.11 o 
   4   2   7     1024.18     1102.59     38.17 o 
   6   2   7      902.07     1052.71     20.20 o 
   8   2   7        1.81        3.69      1.81 o 
  10   2   7     3496.44     3547.22     61.17 o 
  12   2   7     2980.60     2923.44     63.39 o 
  14   2   7      308.04      260.20     20.99 o 
  16   2   7      561.51      599.74     33.99 o 
  18   2   7      585.03      558.96     44.26 o 
 -17   3   7       22.79       24.16     10.39 o 
 -15   3   7       87.85       94.61     34.94 o 
 -13   3   7     2770.08     2620.82     76.55 o 
 -11   3   7      133.81      130.64     16.56 o 
  -9   3   7       12.60       11.80      8.03 o 
  -7   3   7      128.32      135.53     20.65 o 
  -5   3   7      892.02      828.99     47.44 o 
  -3   3   7      869.45      893.36     21.31 o 
  -1   3   7     4780.15     4926.85     48.10 o 
   1   3   7      429.16      385.20     13.44 o 
   3   3   7     8158.50     8435.96     67.07 o 
   5   3   7      662.71      672.78     25.04 o 
   7   3   7     3070.73     3237.84     42.93 o 
   9   3   7        0.19        4.58      4.04 o 
  11   3   7        0.24        1.44      2.55 o 
  13   3   7       50.04       38.13      7.70 o 
  15   3   7      306.04      239.68     20.96 o 
  17   3   7      599.15      572.24     98.50 o 
 -18   4   7       72.57       66.51     15.10 o 
 -16   4   7       51.92       54.61     11.96 o 
 -14   4   7      368.00      366.23     30.98 o 
 -12   4   7       84.28      107.21     19.33 o 
 -10   4   7       66.13       65.42     17.24 o 
  -8   4   7       97.17       91.26     17.54 o 
  -6   4   7        6.91       12.21      8.51 o 
  -4   4   7       93.98       93.23      9.38 o 
  -2   4   7     1838.11     1757.22     32.86 o 
   0   4   7     1074.13     1207.95     31.56 o 
   2   4   7     1572.55     1555.38     28.03 o 
   4   4   7      191.33      194.40     10.63 o 
   6   4   7       13.68        4.92      4.67 o 
   8   4   7      490.55      545.38     19.88 o 
  10   4   7      128.16      149.45     15.50 o 
  12   4   7      143.57      154.09     14.67 o 
  14   4   7      170.04      113.97     20.31 o 
  16   4   7      189.16      223.77     27.63 o 
 -17   5   7        1.16        3.81     10.49 o 
 -15   5   7       57.01       77.10     20.66 o 
 -13   5   7       97.57       63.81     13.35 o 
 -11   5   7      170.34      196.35     31.22 o 
  -9   5   7     2332.10     2181.49     98.61 o 
  -7   5   7      248.69      244.28     31.78 o 
  -5   5   7     1039.31      882.56     29.90 o 
  -3   5   7      214.28      210.21     12.59 o 
  -1   5   7      104.17       96.19      6.46 o 
   1   5   7       65.78       69.51      5.96 o 
   3   5   7      396.69      331.38     19.74 o 
   5   5   7       33.62       35.53      5.92 o 
   7   5   7     3150.51     3041.28     82.88 o 
   9   5   7      886.82      818.63     40.82 o 
  11   5   7      118.43      135.38     25.79 o 
  13   5   7        0.00       -2.68      6.65 o 
  15   5   7      510.33      518.64     58.27 o 
 -16   6   7       92.51       81.14     16.58 o 
 -14   6   7        2.81       -7.02      7.02 o 
 -12   6   7      129.69      133.31     28.32 o 
 -10   6   7      826.41      696.59     60.99 o 
  -8   6   7       80.08       78.28     21.86 o 
  -6   6   7     1307.19     1203.34     41.46 o 
  -4   6   7       26.42       25.97      4.88 o 
  -2   6   7       30.86       28.79      7.04 o 
   0   6   7     1127.34     1052.09     22.52 o 
   2   6   7      592.41      606.72     43.71 o 
   4   6   7      283.92      287.18     21.14 o 
   6   6   7     2016.25     2053.82     60.22 o 
   8   6   7       63.38       75.19     12.86 o 
  10   6   7      128.48      109.28     16.64 o 
  12   6   7       13.17       14.35     10.24 o 
  14   6   7       28.89       37.20     16.13 o 
 -13   7   7       27.58       21.03     12.57 o 
 -11   7   7        3.85       -9.10      9.10 o 
  -9   7   7      199.94      222.11     36.43 o 
  -7   7   7     2669.52     2500.61    117.10 o 
  -5   7   7     1108.50     1215.21     80.46 o 
  -3   7   7      111.08      121.92     26.72 o 
  -1   7   7      706.77      629.13     35.90 o 
   1   7   7     1052.24      986.99     32.68 o 
   3   7   7      593.42      606.83     27.30 o 
   5   7   7       63.10       72.86     12.31 o 
   7   7   7     1168.62     1176.96     49.58 o 
   9   7   7      194.44      179.41     20.70 o 
  11   7   7      277.08      266.53     27.39 o 
  13   7   7      605.36      598.52     61.37 o 
 -12   8   7       47.39       44.01     17.41 o 
 -10   8   7       92.87      117.39     29.46 o 
  -8   8   7       23.92        3.09      7.16 o 
  -6   8   7     1246.53     1233.10     87.46 o 
  -4   8   7      366.71      398.53     48.97 o 
  -2   8   7       30.09       46.85     17.99 o 
   0   8   7      104.42      104.90     15.79 o 
   2   8   7       94.36      123.61     39.07 o 
   4   8   7      126.05      114.18     17.50 o 
   6   8   7      270.46      280.95     37.41 o 
   8   8   7      198.38      195.86     22.01 o 
  10   8   7       12.76       20.86      8.93 o 
  -9   9   7      146.63      126.82     30.89 o 
  -7   9   7       57.62       34.69     17.96 o 
  -5   9   7       57.15       64.59     23.04 o 
  -3   9   7       32.75       22.75     14.72 o 
  -1   9   7       57.18       61.19     21.39 o 
   1   9   7       29.92       40.24     16.13 o 
   3   9   7      284.93      288.76     28.52 o 
   5   9   7       61.55       69.45     14.51 o 
   7   9   7        5.08       24.00     14.03 o 
  -4  10   7      349.06      420.27     56.85 o 
  -2  10   7        2.31       -1.88      6.98 o 
   0  10   7        0.26        1.31      9.75 o 
   2  10   7        0.47        7.55      9.09 o 
 -18   0   8        0.33       -1.41      9.08 o 
 -16   0   8        5.07       22.89     13.61 o 
 -14   0   8       25.41       31.44     14.06 o 
 -12   0   8     1302.48     1326.72     73.60 o 
 -10   0   8      570.19      525.07     42.92 o 
  -8   0   8     1953.57     2041.90     47.28 o 
  -6   0   8      128.16      121.40     10.19 o 
  -4   0   8      460.99      595.58     15.68 o 
  -2   0   8      339.70      302.44     13.16 o 
   0   0   8     1941.69     1958.83     61.29 o 
   2   0   8    15083.02    14284.25    161.64 o 
   4   0   8       21.49       31.09      8.58 o 
   6   0   8     5215.55     5548.33     79.04 o 
   8   0   8     5045.48     5189.15    120.99 o 
  10   0   8      490.33      534.83     43.41 o 
  12   0   8     2768.32     2817.07    107.02 o 
  14   0   8      548.41      653.31     56.46 o 
  16   0   8       66.41       80.97     22.54 o 
  18   0   8      281.09      244.49     40.48 o 
 -19   1   8       16.79        3.80      9.43 o 
 -17   1   8       37.74       43.61     19.17 o 
 -15   1   8      434.88      486.70     70.52 o 
 -13   1   8      207.89      201.11     21.35 o 
 -11   1   8        7.75        8.49      4.58 o 
  -9   1   8     1887.33     1997.37     43.94 o 
  -7   1   8     1544.24     1661.34     33.64 o 
  -5   1   8     1155.90     1246.47     21.79 o 
  -3   1   8     4853.10     4725.58     60.49 o 
  -1   1   8     3843.59     3693.35     63.83 o 
   1   1   8     2386.95     2250.79     35.59 o 
   3   1   8    14239.37    14579.25    116.72 o 
   5   1   8     1932.31     1819.52     44.10 o 
   7   1   8     1850.26     1934.23     87.87 o 
   9   1   8      577.57      561.82     30.08 o 
  11   1   8      442.89      458.35     29.28 o 
  13   1   8      261.07      287.52     25.69 o 
  15   1   8      246.86      283.85     27.55 o 
  17   1   8      137.20      142.24     21.42 o 
 -18   2   8       10.70       34.28     19.14 o 
 -16   2   8       27.12       16.62      9.98 o 
 -14   2   8      165.75      157.31     18.77 o 
 -12   2   8       24.34       30.89     12.25 o 
 -10   2   8      574.84      573.44     31.16 o 
  -8   2   8      371.91      417.16     24.57 o 
  -6   2   8     3667.76     3865.96     46.85 o 
  -4   2   8     7696.99     8038.47    131.14 o 
  -2   2   8      325.86      292.71     24.63 o 
   0   2   8        0.88        1.99      1.24 o 
   2   2   8      429.82      380.79     17.67 o 
   4   2   8     2135.74     2152.52     71.42 o 
   6   2   8      368.92      410.04     21.85 o 
   8   2   8      359.69      320.55     28.12 o 
  10   2   8     3283.93     3442.26    204.46 o 
  12   2   8     1562.57     1654.16     70.23 o 
  14   2   8      358.98      354.36     29.24 o 
  16   2   8      268.33      259.39     27.37 o 
  18   2   8       58.39       42.64     19.24 o 
 -17   3   8        4.23       12.67     12.96 o 
 -15   3   8       50.60       40.05     14.81 o 
 -13   3   8      621.52      657.15     38.85 o 
 -11   3   8      270.98      331.02     25.91 o 
  -9   3   8       20.35       26.48      9.84 o 
  -7   3   8      438.02      420.76     17.99 o 
  -5   3   8      180.72      176.46     22.73 o 
  -3   3   8     2149.09     2079.67    122.15 o 
  -1   3   8       70.74       60.91      4.25 o 
   1   3   8      697.92      638.14     18.02 o 
   3   3   8      779.51      921.70     28.68 o 
   5   3   8      472.07      495.09     22.58 o 
   7   3   8       41.84       49.04      5.13 o 
   9   3   8     3478.95     3529.54     48.81 o 
  11   3   8     1534.57     1476.40     52.47 o 
  13   3   8        0.13        2.91      4.44 o 
  15   3   8       27.08       30.92      8.91 o 
  17   3   8       24.33       20.61      9.76 o 
 -18   4   8      364.18      372.14     52.36 o 
 -16   4   8      111.83      140.88     33.59 o 
 -14   4   8       46.71       36.60     15.64 o 
 -12   4   8       52.14       41.95     10.63 o 
 -10   4   8      206.60      208.02     29.65 o 
  -8   4   8      863.27      800.34     54.92 o 
  -6   4   8      229.97      335.51     34.60 o 
  -4   4   8       53.64      100.35     12.31 o 
  -2   4   8       31.81       47.48      8.18 o 
   0   4   8      708.08      641.74     32.43 o 
   2   4   8      666.00      638.93     19.07 o 
   4   4   8        7.46       12.78      4.30 o 
   6   4   8      188.43      203.21     14.98 o 
   8   4   8       57.68       47.18      8.61 o 
  10   4   8     3863.87     3798.57     79.16 o 
  12   4   8       19.58       27.74      8.05 o 
  14   4   8      556.48      514.62     55.12 o 
  16   4   8       65.40      107.40     27.72 o 
 -17   5   8        6.57        4.33      7.18 o 
 -15   5   8      563.88      708.31     46.51 o 
 -13   5   8       46.27       30.61      9.53 o 
 -11   5   8       59.01       42.07     14.80 o 
  -9   5   8     1745.61     1869.57     92.32 o 
  -7   5   8     3170.18     3091.26    115.51 o 
  -5   5   8      872.64      893.88     26.43 o 
  -3   5   8      321.28      332.74     15.71 o 
  -1   5   8      290.91      337.53     16.14 o 
   1   5   8      314.72      336.85     13.89 o 
   3   5   8      484.41      491.23     22.20 o 
   5   5   8      281.07      295.17     16.13 o 
   7   5   8        0.14       -1.21      2.05 o 
   9   5   8     3312.32     3105.31    114.59 o 
  11   5   8        0.40        8.90     11.50 o 
  13   5   8      192.13      179.48     31.94 o 
  15   5   8       12.72       23.77     15.38 o 
 -14   6   8       21.63       13.26      9.11 o 
 -12   6   8       68.61       63.11     19.80 o 
 -10   6   8       86.78      107.21     24.83 o 
  -8   6   8     2274.65     2268.12    107.34 o 
  -6   6   8       27.62       79.52     11.81 o 
  -4   6   8      356.53      354.78     17.57 o 
  -2   6   8       98.36      101.47      9.70 o 
   0   6   8     1096.40     1070.41     23.96 o 
   2   6   8        6.55       12.66      5.41 o 
   4   6   8     3302.37     3342.87     72.07 o 
   6   6   8      985.84     1035.17     43.20 o 
   8   6   8       83.10       76.67     12.20 o 
  10   6   8        0.07       -5.01      8.66 o 
  12   6   8        3.72        5.84      8.90 o 
  14   6   8       33.92       38.21     17.33 o 
 -13   7   8       76.50       60.95     22.23 o 
 -11   7   8       32.43       13.92      6.31 o 
  -9   7   8      114.63       78.51     21.93 o 
  -7   7   8     1439.34     1499.59     92.45 o 
  -5   7   8      183.42      138.95     29.27 o 
  -3   7   8      198.03      214.14     33.95 o 
  -1   7   8        2.65        2.63      4.43 o 
   1   7   8      130.65      143.55     16.10 o 
   3   7   8       34.42       24.04      7.48 o 
   5   7   8       40.49       27.24      8.19 o 
   7   7   8        0.00       -1.17      4.21 o 
   9   7   8      606.97      671.87     40.33 o 
  11   7   8      152.12      153.12     28.14 o 
  13   7   8      105.89       89.38     25.02 o 
 -12   8   8        0.01        5.84     14.40 o 
 -10   8   8       12.59       11.30     12.83 o 
  -8   8   8       34.28       58.35     20.26 o 
  -6   8   8      753.36      843.74     74.00 o 
  -4   8   8       70.18       68.40     21.20 o 
  -2   8   8       74.55       40.87     15.36 o 
   0   8   8      296.95      273.48     40.98 o 
   2   8   8     1596.77     1538.57     60.43 o 
   4   8   8      434.98      473.50     35.12 o 
   6   8   8       12.55        7.72      8.17 o 
   8   8   8      150.32      201.20     22.47 o 
  10   8   8      253.97      296.68     28.94 o 
  -9   9   8       26.40       26.25     13.89 o 
  -7   9   8       95.72       87.97     25.55 o 
  -5   9   8       14.17       17.55     16.18 o 
  -3   9   8       25.80       67.36     23.71 o 
  -1   9   8       62.77       60.71     21.92 o 
   1   9   8       88.37       92.87     26.44 o 
   3   9   8       28.36       20.80     15.35 o 
   5   9   8      251.31      247.10     27.35 o 
   7   9   8        8.94       21.23     11.18 o 
  -2  10   8        5.14       -9.14     10.55 o 
   0  10   8       16.19       35.89     16.14 o 
   2  10   8       19.39       49.14     21.54 o 
 -19   1   9      318.21      364.42     49.82 o 
 -17   1   9      129.42      148.91     28.92 o 
 -15   1   9     1309.92     1243.37     57.15 o 
 -13   1   9      301.55      267.33     24.78 o 
 -11   1   9      105.58      114.60     12.10 o 
  -9   1   9       54.71       52.63      9.11 o 
  -7   1   9     3069.70     3076.95     53.60 o 
  -5   1   9     3896.64     4217.72     39.08 o 
  -3   1   9      240.64      214.00     15.64 o 
  -1   1   9        1.39        0.74      4.47 o 
   1   1   9     4362.36     4317.27     40.93 o 
   3   1   9     7117.91     7230.20     86.93 o 
   5   1   9     1030.88     1119.87     35.98 o 
   7   1   9        5.83        4.66      3.55 o 
   9   1   9       35.26       62.71     28.95 o 
  11   1   9      199.88      202.30     20.25 o 
  13   1   9     1414.57     1363.08     56.00 o 
  15   1   9      336.01      338.43     30.28 o 
  17   1   9       12.98       21.82     16.03 o 
 -18   2   9       99.69      109.56     27.17 o 
 -16   2   9      408.37      373.84     46.27 o 
 -14   2   9      514.05      490.10     33.46 o 
 -12   2   9      169.09      158.40     18.48 o 
 -10   2   9      395.39      372.69     25.53 o 
  -8   2   9      822.87      773.18     28.09 o 
  -6   2   9     5427.87     5666.32     78.34 o 
  -4   2   9       60.76       31.03      8.36 o 
  -2   2   9     4043.15     4047.16     94.71 o 
   0   2   9     2932.20     3152.13     47.12 o 
   2   2   9     6178.54     6288.36     88.88 o 
   4   2   9       21.68       25.65      5.87 o 
   6   2   9      357.13      364.42     21.31 o 
   8   2   9        0.51       -0.92      5.89 o 
  10   2   9        2.13        5.90      7.23 o 
  12   2   9      795.16      747.32     39.56 o 
  14   2   9        5.86       -0.90      5.48 o 
  16   2   9      159.28      174.61     22.83 o 
  18   2   9       53.65       64.21     15.30 o 
 -17   3   9        2.89        1.41      7.78 o 
 -15   3   9        0.77       -0.73     11.79 o 
 -13   3   9     1477.17     1511.32     59.03 o 
 -11   3   9      449.20      468.47     31.70 o 
  -9   3   9     2125.17     2106.58     62.46 o 
  -7   3   9      192.86      157.71     14.98 o 
  -5   3   9        0.67        2.55      4.29 o 
  -3   3   9     4752.88     5290.63    122.21 o 
  -1   3   9       48.64       29.21      3.62 o 
   1   3   9       91.41       93.22      7.02 o 
   3   3   9      602.09      709.29     26.86 o 
   5   3   9       89.41       86.22      9.87 o 
   7   3   9       25.59       24.96      3.26 o 
   9   3   9      425.95      439.95     35.65 o 
  11   3   9      133.92      150.06     17.18 o 
  13   3   9      597.78      620.17     37.48 o 
  15   3   9        0.60       -0.21      4.58 o 
  17   3   9      111.44      117.60     18.93 o 
 -16   4   9       14.15       13.23     13.50 o 
 -14   4   9      286.75      264.68     26.78 o 
 -12   4   9       87.18       60.44     11.75 o 
 -10   4   9     1259.89     1305.65     74.05 o 
  -8   4   9     1001.16      937.43     60.16 o 
  -6   4   9      154.94      150.58     11.72 o 
  -4   4   9     1483.45     1354.41     25.68 o 
  -2   4   9      616.11      659.79     18.89 o 
   0   4   9     3903.77     4112.76     58.33 o 
   2   4   9      327.49      364.74     15.12 o 
   4   4   9        0.99       -1.00      1.82 o 
   6   4   9      729.92      748.34     29.51 o 
   8   4   9      656.32      645.31     30.34 o 
  10   4   9      502.92      531.47     30.63 o 
  12   4   9      163.70      153.96     21.38 o 
  14   4   9       12.92       20.50     12.00 o 
  16   4   9      343.58      376.18     51.15 o 
 -15   5   9       59.70       57.19     14.43 o 
 -13   5   9      135.74      101.93     22.31 o 
 -11   5   9      229.25      235.45     34.35 o 
  -9   5   9     1350.61     1345.69     79.01 o 
  -7   5   9     1553.29     1384.02     77.92 o 
  -5   5   9       49.92       54.21      6.50 o 
  -3   5   9      218.50      204.70     12.07 o 
  -1   5   9      678.98      668.00     22.86 o 
   1   5   9     2034.01     2022.17     35.61 o 
   3   5   9      107.65      105.54      8.38 o 
   5   5   9      112.62      117.32     11.09 o 
   7   5   9      660.39      786.08     54.24 o 
   9   5   9     1896.45     1844.08     90.34 o 
  11   5   9      131.78      106.74     23.19 o 
  13   5   9      124.86      129.67     27.72 o 
  15   5   9       13.74       44.71     19.19 o 
 -14   6   9       82.28       58.20     24.70 o 
 -12   6   9      200.35      131.12     27.63 o 
 -10   6   9        7.65        8.59     11.94 o 
  -8   6   9      155.89      189.30     32.14 o 
  -6   6   9     1817.29     1718.46     77.54 o 
  -4   6   9      967.72     1028.34     40.74 o 
  -2   6   9      570.56      536.04     21.85 o 
   0   6   9     5686.97     5693.45     73.81 o 
   2   6   9        0.00        2.08      3.32 o 
   4   6   9      922.58      929.81     57.99 o 
   6   6   9       72.14       66.94     13.69 o 
   8   6   9        0.00        3.14      5.58 o 
  10   6   9      427.82      450.09     47.66 o 
  12   6   9      223.40      221.13     36.10 o 
  14   6   9       22.10       42.73     17.48 o 
 -13   7   9      193.42      220.81     39.30 o 
 -11   7   9       34.83       38.08     16.66 o 
  -9   7   9       35.70       23.73     11.04 o 
  -7   7   9      331.93      369.64     46.70 o 
  -5   7   9      172.47      155.26     29.82 o 
  -3   7   9      651.64      643.01     59.58 o 
  -1   7   9      228.23      202.37     19.59 o 
   1   7   9      374.70      433.74     31.55 o 
   3   7   9       68.55       73.24     23.45 o 
   5   7   9      567.54      556.88     32.43 o 
   7   7   9       87.91       80.19     18.16 o 
   9   7   9       61.97       62.23     13.70 o 
  11   7   9       16.67       19.23     13.37 o 
  13   7   9      196.50      207.18     37.74 o 
 -10   8   9       53.54       57.80     20.77 o 
  -8   8   9        2.81       -4.81      7.83 o 
  -6   8   9        3.25       13.32     16.46 o 
  -4   8   9      320.41      385.68     49.42 o 
  -2   8   9      238.70      304.34     44.57 o 
   0   8   9       30.96       19.82     12.92 o 
   2   8   9       89.55       65.08     21.33 o 
   4   8   9       39.63       38.84      9.97 o 
   6   8   9       65.58       61.54     16.88 o 
   8   8   9       88.44       74.32     13.62 o 
  10   8   9        8.51        4.69      5.45 o 
  -7   9   9      117.60      156.32     33.63 o 
  -5   9   9        6.49      -14.60     16.22 o 
  -3   9   9      742.86      832.89     76.42 o 
  -1   9   9       19.15       31.74     15.26 o 
   1   9   9       13.35        5.38      6.79 o 
   3   9   9      158.97      182.93     37.28 o 
   5   9   9        4.63        6.99     14.21 o 
   7   9   9       95.51      120.41     25.91 o 
 -18   0  10      134.48      186.81     35.06 o 
 -16   0  10      388.89      391.91     47.51 o 
 -14   0  10       31.47       43.72     16.87 o 
 -12   0  10     6533.54     6300.44    164.98 o 
 -10   0  10       31.21       33.19     12.13 o 
  -8   0  10     3283.58     3372.41     61.45 o 
  -6   0  10      549.14      559.91     22.38 o 
  -4   0  10        0.55        0.42      4.87 o 
  -2   0  10     6158.11     6187.82     66.08 o 
   0   0  10     2004.39     1897.62     67.04 o 
   2   0  10       51.03       23.41      8.07 o 
   4   0  10     8979.37     9199.63    148.83 o 
   6   0  10      155.45      105.97      8.09 o 
   8   0  10        7.85       28.18     10.39 o 
  10   0  10     5240.43     5416.34    141.48 o 
  12   0  10      826.68      872.36     61.42 o 
  14   0  10       65.37       54.26     15.57 o 
  16   0  10      177.27      136.24     27.55 o 
  18   0  10       48.72       52.28     19.69 o 
 -19   1  10       90.36       74.07     23.08 o 
 -17   1  10        0.19       -6.66      6.66 o 
 -15   1  10      294.13      259.76     26.86 o 
 -13   1  10      955.50      868.96     45.20 o 
 -11   1  10      456.26      455.12     23.61 o 
  -9   1  10     4688.88     4705.51     69.14 o 
  -7   1  10      403.93      440.47     14.96 o 
  -5   1  10     1224.34     1228.68     20.21 o 
  -3   1  10      430.15      481.04     11.76 o 
  -1   1  10      374.59      383.68     18.17 o 
   1   1  10    10718.37    10611.74     68.32 o 
   3   1  10     1241.55     1195.95     37.42 o 
   5   1  10     1301.12     1305.22     51.74 o 
   7   1  10       20.79       16.45      8.46 o 
   9   1  10       53.10       48.15      9.43 o 
  11   1  10       68.06       71.58     13.59 o 
  13   1  10     1070.44     1165.45     52.26 o 
  15   1  10      320.91      343.54     30.84 o 
  17   1  10      443.01      445.28     37.69 o 
 -18   2  10        3.01       10.46     14.02 o 
 -16   2  10      413.73      486.27     53.55 o 
 -14   2  10       41.49       48.92     11.22 o 
 -12   2  10     8373.63     8815.09    132.91 o 
 -10   2  10      302.17      350.28     20.62 o 
  -8   2  10        1.08        7.31      3.44 o 
  -6   2  10      168.65      130.19     10.67 o 
  -4   2  10     4780.76     4702.34    105.19 o 
  -2   2  10      699.16      770.09     31.52 o 
   0   2  10     3167.02     3450.77     33.88 o 
   2   2  10      239.57      207.16     15.77 o 
   4   2  10     7506.42     7846.92    134.94 o 
   6   2  10       18.66       11.10      5.17 o 
   8   2  10        1.07        3.50      3.49 o 
  10   2  10      386.56      386.13     26.95 o 
  12   2  10        2.69        2.30     10.60 o 
  14   2  10       54.63       61.63     12.97 o 
  16   2  10       64.96       53.85     15.16 o 
 -17   3  10       48.51       58.22     18.55 o 
 -15   3  10       77.58       86.32     15.21 o 
 -13   3  10       15.09       29.23      9.47 o 
 -11   3  10     7885.54     7676.51    128.56 o 
  -9   3  10      445.82      453.53     29.27 o 
  -7   3  10      852.67      885.33     52.95 o 
  -5   3  10      337.74      415.50     35.59 o 
  -3   3  10     6572.70     6718.44     97.90 o 
  -1   3  10       95.32       85.63      6.98 o 
   1   3  10        0.77       -0.23      1.92 o 
   3   3  10     4462.13     4343.42    102.81 o 
   5   3  10      522.72      597.20     26.90 o 
   7   3  10      249.89      231.48     18.06 o 
   9   3  10        8.60       15.51      7.35 o 
  11   3  10      455.51      463.94     48.87 o 
  13   3  10       39.13       40.82     10.82 o 
  15   3  10       62.41       50.90     17.49 o 
  17   3  10       22.19        7.71      6.43 o 
 -16   4  10      190.14      171.93     22.94 o 
 -14   4  10      428.21      376.52     32.28 o 
 -12   4  10       27.94       14.89      9.32 o 
 -10   4  10     1042.74     1035.72     66.36 o 
  -8   4  10        0.60       10.14      5.24 o 
  -6   4  10      313.49      272.36     31.31 o 
  -4   4  10     1773.83     1863.84     55.11 o 
  -2   4  10     1153.68     1247.85     37.76 o 
   0   4  10      178.10      200.93     11.03 o 
   2   4  10      376.92      424.75     21.45 o 
   4   4  10      774.63      773.74     33.88 o 
   6   4  10       58.62       56.76      8.94 o 
   8   4  10      268.84      296.72     21.30 o 
  10   4  10       24.69       31.75      8.31 o 
  12   4  10        3.22        0.98      4.09 o 
  14   4  10      656.14      641.46     62.87 o 
  16   4  10      224.30      270.08     43.69 o 
 -15   5  10       88.09      133.99     20.75 o 
 -13   5  10        2.57       -2.03      4.31 o 
 -11   5  10       34.31       45.70     17.33 o 
  -9   5  10      698.52      684.22     56.87 o 
  -7   5  10      705.93      586.74     51.59 o 
  -5   5  10      398.76      387.46     26.35 o 
  -3   5  10      102.09       83.25      7.50 o 
  -1   5  10      181.38      182.60     11.86 o 
   1   5  10      557.99      529.04     19.05 o 
   3   5  10      317.39      336.56     15.51 o 
   5   5  10        0.81        1.36      2.09 o 
   7   5  10      814.33      860.72     58.30 o 
   9   5  10       81.55      126.96     25.08 o 
  11   5  10      314.44      336.28     42.29 o 
  13   5  10       27.59       12.82     10.84 o 
  15   5  10       60.28       42.18     18.41 o 
 -14   6  10      715.13      887.91     54.76 o 
 -12   6  10      144.92      142.52     29.12 o 
 -10   6  10       16.06        9.03      6.43 o 
  -8   6  10        9.32       26.71     14.58 o 
  -6   6  10      953.32      885.78     40.74 o 
  -4   6  10       51.23       63.54     13.59 o 
  -2   6  10        3.39        1.88      3.45 o 
   0   6  10       60.34       53.00      8.30 o 
   2   6  10      728.76      717.83     31.59 o 
   4   6  10      154.00      152.57     16.07 o 
   6   6  10     1910.63     1986.71     62.61 o 
   8   6  10      465.26      468.85     46.29 o 
  10   6  10        0.77       -3.97      8.44 o 
  12   6  10      138.56      150.87     30.48 o 
  14   6  10       96.50      112.95     28.06 o 
 -13   7  10      751.82      824.43     74.75 o 
 -11   7  10       60.07       76.29     23.29 o 
  -9   7  10       36.24       55.12     22.05 o 
  -7   7  10      461.58      486.33     54.03 o 
  -5   7  10       16.34       15.19     10.81 o 
  -3   7  10      481.70      528.14     55.07 o 
  -1   7  10      105.48       85.35     29.26 o 
   1   7  10       77.16       56.38     10.86 o 
   3   7  10      498.02      504.23     29.08 o 
   5   7  10      779.01      808.44     39.35 o 
   7   7  10     1080.96     1054.08     48.38 o 
   9   7  10       41.79       47.98     18.13 o 
  11   7  10        2.74        2.46      7.66 o 
 -10   8  10       25.74       10.57     11.31 o 
  -8   8  10      247.61      243.61     41.05 o 
  -6   8  10      203.66      201.72     37.01 o 
  -4   8  10      283.51      273.64     42.53 o 
  -2   8  10       18.66       12.89     11.54 o 
   0   8  10       72.65       53.56     18.00 o 
   2   8  10      199.82      216.89     37.87 o 
   4   8  10        2.60       24.16     18.78 o 
   6   8  10      647.60      739.37     57.95 o 
   8   8  10      803.47      838.35     45.98 o 
  10   8  10      104.17      103.31     24.41 o 
  -7   9  10       19.82       30.48     17.89 o 
  -5   9  10      155.79      137.39     32.09 o 
  -3   9  10       34.86       22.90     15.50 o 
  -1   9  10      214.10      228.55     41.46 o 
   1   9  10       78.75       89.15     25.84 o 
   3   9  10       68.59       64.51     24.38 o 
   5   9  10      105.61       96.27     28.68 o 
 -17   1  11      266.34      281.12     30.02 o 
 -15   1  11     1581.45     1550.17     65.52 o 
 -13   1  11      787.30      888.22     46.83 o 
 -11   1  11     5339.00     5537.61     82.14 o 
  -9   1  11      329.20      309.30     18.17 o 
  -7   1  11     1280.92     1316.52     30.18 o 
  -5   1  11     7503.19     7703.63    118.80 o 
  -3   1  11     1377.10     1574.83     25.23 o 
  -1   1  11      267.12      223.59     14.54 o 
   1   1  11       53.58       56.13      7.15 o 
   3   1  11     1971.77     2162.92     52.66 o 
   5   1  11       86.26       47.24      8.75 o 
   7   1  11        7.76        5.33      3.90 o 
   9   1  11     2274.33     2420.93     65.60 o 
  11   1  11       93.20       87.50     13.47 o 
  13   1  11      250.56      240.91     23.96 o 
  15   1  11        1.26        5.07      8.02 o 
  17   1  11        0.10        5.75      8.96 o 
 -18   2  11       12.29       11.22      9.91 o 
 -16   2  11      194.73      150.03     30.72 o 
 -14   2  11        1.08        1.80      5.81 o 
 -12   2  11       10.57       27.50      9.77 o 
 -10   2  11        2.63        3.45      4.45 o 
  -8   2  11       52.45       55.43      8.18 o 
  -6   2  11     2408.63     2408.43     56.87 o 
  -4   2  11     1880.83     1866.55     46.78 o 
  -2   2  11     2157.92     2170.33    107.18 o 
   0   2  11      448.50      476.20     13.15 o 
   2   2  11    11959.22    11954.55    121.90 o 
   4   2  11      152.57      130.03     14.79 o 
   6   2  11      182.31      159.10     15.24 o 
   8   2  11       33.45       22.64      6.10 o 
  10   2  11      150.14      133.26     30.82 o 
  12   2  11      277.05      239.07     23.10 o 
  14   2  11      148.30      151.27     20.14 o 
  16   2  11      361.45      398.97     34.86 o 
 -17   3  11       40.19       46.70     19.03 o 
 -15   3  11        2.99        4.05      4.93 o 
 -13   3  11       20.12       12.67     14.60 o 
 -11   3  11      948.29      943.71     45.12 o 
  -9   3  11      704.77      745.58     38.00 o 
  -7   3  11     1628.10     1718.01     75.44 o 
  -5   3  11     1573.32     1657.46     71.96 o 
  -3   3  11     1854.40     1864.37     53.63 o 
  -1   3  11      250.68      249.01     14.79 o 
   1   3  11        0.48        0.21      1.32 o 
   3   3  11      696.00      696.56     17.30 o 
   5   3  11      719.91      744.48     31.40 o 
   7   3  11      115.22       91.07     11.79 o 
   9   3  11      980.29     1072.74     43.43 o 
  11   3  11       28.08       19.31      6.91 o 
  13   3  11        0.00       -1.56     12.08 o 
  15   3  11      193.32      214.24     25.25 o 
 -16   4  11      200.07      219.47     26.71 o 
 -14   4  11       24.43       11.81     22.94 o 
 -12   4  11        0.24       -8.78      8.78 o 
 -10   4  11       31.29       41.45     15.10 o 
  -8   4  11        0.50        2.27      5.54 o 
  -6   4  11       59.26       36.06     12.86 o 
  -4   4  11      278.81      215.79     19.61 o 
  -2   4  11      115.23      104.64     13.07 o 
   0   4  11     1002.35     1035.98     40.26 o 
   2   4  11     1315.36     1440.25     45.76 o 
   4   4  11        0.96       -0.66      3.08 o 
   6   4  11      101.99       86.55     13.20 o 
   8   4  11       88.50      116.92     14.15 o 
  10   4  11       37.46       24.19      6.44 o 
  12   4  11      287.65      266.30     24.22 o 
  14   4  11       13.93       15.50      9.27 o 
  16   4  11      260.41      248.13     42.97 o 
 -15   5  11      157.18      180.34     33.60 o 
 -13   5  11       20.60       22.89      9.54 o 
 -11   5  11      458.38      400.18     45.31 o 
  -9   5  11     2709.56     2612.71    111.77 o 
  -7   5  11       12.29       19.24      8.34 o 
  -5   5  11     1256.55     1298.44     49.15 o 
  -3   5  11       68.89       66.09     11.37 o 
  -1   5  11      216.39      229.01     13.02 o 
   1   5  11     4227.12     4290.83     55.54 o 
   3   5  11        1.17        5.89      7.70 o 
   5   5  11       24.76       17.95      5.15 o 
   7   5  11      353.86      365.59     38.71 o 
   9   5  11     1094.99     1209.84     75.80 o 
  11   5  11      326.76      340.35     43.03 o 
  13   5  11       20.41       14.73     12.62 o 
  15   5  11        2.32      -11.19     11.19 o 
 -14   6  11       18.54       33.32     11.79 o 
 -12   6  11        7.82        1.04     11.49 o 
 -10   6  11       58.46       51.96     17.18 o 
  -8   6  11     1314.19     1096.90     83.84 o 
  -6   6  11      224.34      249.02     22.23 o 
  -4   6  11     1002.67      989.77     42.86 o 
  -2   6  11      134.85      135.61     40.56 o 
   0   6  11        5.18        1.29      4.04 o 
   2   6  11     1517.99     1471.81     45.44 o 
   4   6  11      325.19      305.43     22.41 o 
   6   6  11       11.20        0.83      6.53 o 
   8   6  11      402.72      416.05     44.84 o 
  10   6  11      262.54      254.32     37.39 o 
  12   6  11      132.06      162.17     31.09 o 
 -13   7  11        0.32       11.39     10.92 o 
 -11   7  11      143.17      170.93     34.63 o 
  -9   7  11       36.56        7.54      8.36 o 
  -7   7  11      486.24      520.19     55.81 o 
  -5   7  11      141.24      165.67     31.57 o 
  -3   7  11       20.00       27.03     16.99 o 
  -1   7  11      320.91      279.18     26.48 o 
   1   7  11        6.87        1.15      5.00 o 
   3   7  11      100.49      134.52     22.28 o 
   5   7  11     1317.65     1314.70     51.07 o 
   7   7  11       24.02       26.32     10.96 o 
   9   7  11      123.32      133.60     26.89 o 
  11   7  11       63.43       86.33     23.03 o 
 -10   8  11       53.93       39.80     17.54 o 
  -8   8  11        9.19       -8.57     13.04 o 
  -6   8  11       81.06       83.74     25.35 o 
  -4   8  11       98.95       90.58     26.06 o 
  -2   8  11       22.66       15.94     10.72 o 
   0   8  11       14.35        6.20      9.31 o 
   2   8  11       87.09       84.14     26.82 o 
   4   8  11     1213.84     1320.01     97.54 o 
   8   8  11      330.71      323.63     41.10 o 
  -7   9  11       26.32       23.71     14.54 o 
  -5   9  11       18.16      -13.42     13.42 o 
  -3   9  11       64.80       60.80     21.57 o 
  -1   9  11        1.50       11.44     13.60 o 
   1   9  11        0.23       -1.63      9.03 o 
   3   9  11      508.66      531.54     64.07 o 
   5   9  11       62.07       41.37     22.11 o 
 -18   0  12       88.43      182.29     36.51 o 
 -16   0  12      470.27      508.86     56.00 o 
 -14   0  12     1752.09     1681.85     94.86 o 
 -12   0  12      126.82      143.47     25.80 o 
 -10   0  12       71.53       82.10     10.62 o 
  -8   0  12        3.38        4.61     10.13 o 
  -6   0  12     1440.82     1531.23     38.24 o 
  -4   0  12     3341.80     3787.03     59.22 o 
  -2   0  12      228.43      225.88     13.73 o 
   0   0  12     9201.51     9503.51    325.46 o 
   2   0  12      535.66      606.36     40.97 o 
   4   0  12     2499.37     2482.00     84.39 o 
   6   0  12       41.66      501.36    188.30 o 
   8   0  12      611.66      625.29     46.14 o 
  10   0  12     2869.61     2976.89    109.19 o 
  12   0  12       54.47       89.56     21.02 o 
  14   0  12       20.41        7.38      9.53 o 
  16   0  12       18.76        1.26      7.94 o 
 -17   1  12      312.04      352.30     34.24 o 
 -15   1  12      724.56      742.29     46.13 o 
 -13   1  12      811.36      861.90     46.73 o 
 -11   1  12       39.48       53.46      8.47 o 
  -9   1  12      754.33      792.23     29.08 o 
  -7   1  12     1060.51     1048.62     36.45 o 
  -5   1  12        2.50        7.05      1.74 o 
  -3   1  12      104.32       93.48      7.14 o 
  -1   1  12       17.32       34.04      5.57 o 
   1   1  12      564.14      527.22     18.53 o 
   3   1  12     1777.02     1663.21     48.03 o 
   5   1  12     3159.62     3260.90     94.18 o 
   7   1  12       22.40       10.69      3.71 o 
   9   1  12      174.31      150.34     17.35 o 
  11   1  12       41.38       52.47     12.56 o 
  13   1  12        6.35        3.07      8.23 o 
  15   1  12       30.07        7.98      6.25 o 
  17   1  12      231.32      205.78     25.92 o 
 -18   2  12      302.83      296.36     45.74 o 
 -16   2  12      225.45      276.76     41.89 o 
 -14   2  12      382.02      392.70     30.72 o 
 -12   2  12      806.01      848.28     42.38 o 
 -10   2  12      940.53      930.65     34.21 o 
  -8   2  12       58.27       67.93      9.24 o 
  -6   2  12     2163.00     2494.11     58.73 o 
  -4   2  12      354.33      323.06     20.43 o 
  -2   2  12     3560.79     3689.94     73.07 o 
   0   2  12       12.21        7.80      3.08 o 
   2   2  12      926.87      971.50     36.44 o 
   4   2  12      967.98     1027.89     50.75 o 
   6   2  12       39.28       46.43     10.56 o 
   8   2  12        6.81       -2.81      5.80 o 
  10   2  12      270.86      292.25     24.35 o 
  12   2  12        0.05        8.03      6.85 o 
  14   2  12        3.06       -8.95      8.95 o 
  16   2  12       40.45       29.15     10.20 o 
 -17   3  12      398.57      322.69     47.40 o 
 -15   3  12      699.90      802.05     46.82 o 
 -13   3  12     1094.09      996.22     49.37 o 
 -11   3  12       25.90       38.96      9.55 o 
  -9   3  12      753.28      928.99     43.13 o 
  -7   3  12     1394.10     1415.34     69.18 o 
  -5   3  12     1165.81     1103.98     59.80 o 
  -3   3  12     1191.13     1383.44     47.78 o 
  -1   3  12       20.69        2.99      2.45 o 
   1   3  12      725.90      755.63     21.61 o 
   3   3  12      682.11      711.92     31.38 o 
   5   3  12       40.39       50.36      8.56 o 
   7   3  12        1.00        3.01      4.58 o 
   9   3  12      369.94      361.81     26.03 o 
  11   3  12        9.75        7.95      7.47 o 
  13   3  12      106.81       94.05     15.75 o 
  15   3  12       32.46       33.06     10.82 o 
 -16   4  12        2.64       17.58      8.71 o 
 -14   4  12      457.58      488.73     37.18 o 
 -12   4  12       31.84       30.30     10.67 o 
 -10   4  12     1346.44     1334.79     76.57 o 
  -8   4  12        7.60       10.34      7.46 o 
  -6   4  12     2249.89     2328.49     96.01 o 
  -4   4  12     1873.92     2042.27    173.04 o 
  -2   4  12      672.57      697.73     34.71 o 
   0   4  12        0.93       -2.32      4.25 o 
   2   4  12      789.36      806.45     32.86 o 
   4   4  12      176.58      231.09     17.97 o 
   6   4  12       58.70       59.47      9.39 o 
   8   4  12       63.74       60.65     15.94 o 
  10   4  12      621.60      653.74     36.03 o 
  12   4  12     1011.27     1000.95     47.50 o 
  14   4  12       10.01        0.67     10.23 o 
 -15   5  12      342.83      336.68     33.15 o 
 -13   5  12      309.03      338.93     55.38 o 
 -11   5  12       26.80        9.96      5.30 o 
  -9   5  12       40.95       31.96     14.23 o 
  -7   5  12      156.82      125.26     23.95 o 
  -5   5  12      219.24      264.88     23.13 o 
  -3   5  12       46.90       34.71      8.87 o 
  -1   5  12       66.16       71.88     11.47 o 
   1   5  12     1698.34     1744.17     53.10 o 
   3   5  12       61.19       65.43      9.57 o 
   5   5  12      325.98      323.24     37.46 o 
   7   5  12     1019.02      939.80     63.68 o 
   9   5  12      727.65      667.21     57.67 o 
  11   5  12      563.27      521.12     54.55 o 
  13   5  12       36.81       37.81     17.95 o 
 -14   6  12      191.28      274.92     31.02 o 
 -12   6  12        1.80      -12.24     12.24 o 
 -10   6  12        1.39       -0.08      7.20 o 
  -8   6  12      406.04      453.76     32.40 o 
  -6   6  12      162.62      293.95     32.25 o 
  -4   6  12       11.96       13.52      7.11 o 
  -2   6  12     1133.47     1170.64     71.18 o 
   0   6  12      232.99      242.18     22.24 o 
   2   6  12      492.92      436.96     38.67 o 
   4   6  12       42.88       50.08     14.50 o 
   6   6  12      243.27      237.59     31.82 o 
   8   6  12      219.59      216.84     32.33 o 
  10   6  12       99.02       73.60     20.82 o 
  12   6  12       14.68       42.59     17.15 o 
 -11   7  12        2.55       15.52     10.51 o 
  -9   7  12       46.33       45.41     18.97 o 
  -7   7  12        0.32        1.60      7.20 o 
  -5   7  12        3.29      -12.43     12.43 o 
  -3   7  12       62.10       94.25     25.91 o 
  -1   7  12      776.87      757.81     40.67 o 
   1   7  12       45.32       29.65      9.07 o 
   3   7  12        0.00        7.26      7.17 o 
   5   7  12      516.54      543.65     48.05 o 
   7   7  12      101.53      148.26     27.41 o 
   9   7  12        0.72      -12.90     12.90 o 
  11   7  12       36.53       22.81     11.28 o 
 -10   8  12        8.25      -12.01     14.08 o 
  -8   8  12       10.40       17.12     12.72 o 
  -6   8  12      854.40     1031.64     84.28 o 
  -4   8  12      179.76      156.94     33.27 o 
  -2   8  12       60.78       85.02     25.34 o 
   0   8  12      191.11      180.35     35.85 o 
   2   8  12       93.79       80.97     24.65 o 
   4   8  12      212.69      142.77     33.25 o 
   6   8  12        0.32      -11.67     11.67 o 
   8   8  12      127.64      147.99     28.98 o 
  -5   9  12        1.23       -0.64     10.13 o 
  -3   9  12      102.16      172.44     37.38 o 
  -1   9  12      213.89      214.12     39.80 o 
   1   9  12      421.03      539.96     64.37 o 
   3   9  12        5.21       25.92     16.85 o 
   5   9  12       67.69       84.95     28.03 o 
 -17   1  13      214.74      200.88     26.22 o 
 -15   1  13      367.81      433.42     35.90 o 
 -13   1  13     2048.07     2057.55     54.82 o 
 -11   1  13      318.47      314.52     20.06 o 
  -9   1  13      121.53      129.30     11.97 o 
  -7   1  13      161.51      179.71     13.19 o 
  -5   1  13      102.98       78.15      5.30 o 
  -3   1  13      548.52      540.65     15.32 o 
  -1   1  13        0.00       -0.55      2.40 o 
   1   1  13     1053.64     1029.46     25.10 o 
   3   1  13     1732.54     1752.34     51.41 o 
   5   1  13      905.49      800.62     35.70 o 
   7   1  13      261.26      219.93     19.42 o 
   9   1  13     2216.25     2376.69     68.08 o 
  11   1  13        4.66        1.58      5.98 o 
  13   1  13      300.91      261.11     28.23 o 
  15   1  13      136.44      189.15     23.79 o 
 -16   2  13       11.85        2.95      9.50 o 
 -14   2  13      567.98      589.44     37.64 o 
 -12   2  13     2638.51     2610.62     62.23 o 
 -10   2  13       19.57       17.34      9.07 o 
  -8   2  13      687.10      697.83     28.40 o 
  -6   2  13       17.38       25.91      6.60 o 
  -4   2  13     1320.19     1400.51     43.26 o 
  -2   2  13       26.89        7.41      8.29 o 
   0   2  13       47.94       42.98      6.28 o 
   2   2  13       61.65       90.22     22.21 o 
   4   2  13     5516.68     5658.08     92.60 o 
   6   2  13       71.25       74.43     11.16 o 
   8   2  13        5.95        9.47      5.74 o 
  10   2  13      336.62      316.69     26.07 o 
  12   2  13      231.76      244.30     24.44 o 
  14   2  13      144.43      154.90     20.49 o 
  16   2  13       94.20      143.77     21.47 o 
 -17   3  13      529.02      521.74     60.69 o 
 -15   3  13      427.79      438.41     34.62 o 
 -13   3  13      185.95      169.96     20.66 o 
 -11   3  13      481.14      492.14     33.61 o 
  -9   3  13       66.64       45.07      9.39 o 
  -7   3  13       99.78       99.04     18.81 o 
  -5   3  13     1072.30     1141.43     61.90 o 
  -3   3  13      103.66      124.70     14.97 o 
  -1   3  13      370.95      319.97     35.37 o 
   1   3  13        2.15        0.71      3.43 o 
   3   3  13      271.29      288.98     20.89 o 
   5   3  13      186.97      198.37     17.54 o 
   7   3  13      151.96      174.89     17.21 o 
   9   3  13       31.15       28.10      8.05 o 
  11   3  13       74.65       69.21     12.95 o 
  13   3  13      282.64      276.19     27.08 o 
  15   3  13      214.23      260.80     33.49 o 
 -16   4  13       75.55       62.57     14.59 o 
 -14   4  13        4.80       15.09      5.58 o 
 -12   4  13        1.38       -2.17      4.65 o 
 -10   4  13      317.97      363.56     29.52 o 
  -8   4  13        0.09        3.60      9.70 o 
  -6   4  13       10.73       32.03     13.38 o 
  -4   4  13      604.65      602.80     34.18 o 
  -2   4  13     1091.66     1029.58     43.50 o 
   0   4  13        2.44        1.44      3.68 o 
   2   4  13       38.76       46.92      8.55 o 
   4   4  13      420.67      436.02     46.62 o 
   6   4  13        0.22       -2.69      4.23 o 
   8   4  13      489.18      486.75     29.78 o 
  10   4  13      622.77      685.55     38.63 o 
  12   4  13       84.48       82.08     22.19 o 
  14   4  13      113.63       57.24     19.35 o 
 -15   5  13      107.39      131.44     21.23 o 
 -13   5  13        5.88        5.73     16.20 o 
 -11   5  13        2.62       -4.34      8.06 o 
  -9   5  13       49.53       26.63     15.38 o 
  -7   5  13      839.82      787.46     61.63 o 
  -5   5  13      679.95      647.21     36.64 o 
  -3   5  13      675.20      669.80     36.73 o 
  -1   5  13      189.54      190.04     15.05 o 
   1   5  13     1271.66     1191.88     41.30 o 
   3   5  13      196.42      197.62     16.91 o 
   5   5  13       88.61       85.55     22.86 o 
   7   5  13      350.59      320.71     38.03 o 
   9   5  13       42.52       39.16     13.31 o 
  11   5  13        2.22       -0.23      8.37 o 
  13   5  13      146.37      130.78     30.01 o 
 -14   6  13      134.94      190.38     25.80 o 
 -12   6  13      157.92      166.83     32.17 o 
 -10   6  13      102.02       82.98     22.92 o 
  -8   6  13      550.57      579.86     38.81 o 
  -6   6  13      407.76      388.46     28.98 o 
  -4   6  13      489.42      466.42     31.30 o 
  -2   6  13        1.92       12.22      6.04 o 
   0   6  13        8.97       14.09      5.33 o 
   2   6  13      898.01      838.71     55.85 o 
   4   6  13      106.66       86.41     18.58 o 
   6   6  13       15.42       -0.05      9.31 o 
   8   6  13      179.90      164.87     29.67 o 
  10   6  13       20.88       -5.58      9.26 o 
  12   6  13        9.47        1.77      7.68 o 
 -11   7  13      208.49      214.92     39.13 o 
  -9   7  13        5.53       11.14     13.94 o 
  -7   7  13      103.78      102.09     25.75 o 
  -5   7  13       65.91       62.52     21.80 o 
  -3   7  13      654.47      643.70     62.69 o 
  -1   7  13      117.02      117.72     16.83 o 
   1   7  13      145.03      145.69     18.69 o 
   3   7  13        0.07       -9.25     10.11 o 
   5   7  13       58.45       32.47     12.73 o 
   7   7  13      670.38      642.70     57.29 o 
   9   7  13      101.78      122.19     26.94 o 
  -8   8  13        5.31       -8.26     11.41 o 
  -6   8  13      179.86      208.29     39.00 o 
  -4   8  13       48.94       49.07     19.71 o 
  -2   8  13      118.53      150.80     32.84 o 
   0   8  13       94.83      144.40     32.66 o 
   2   8  13       44.56       44.63     20.95 o 
   4   8  13       23.55       54.91     23.55 o 
   6   8  13      289.22      301.06     39.14 o 
   8   8  13       52.06       44.04     16.93 o 
  -3   9  13      505.46      619.10     70.36 o 
  -1   9  13       63.23       91.99     28.55 o 
   1   9  13       44.26       51.62     20.88 o 
   3   9  13       44.89       85.02     26.86 o 
 -16   0  14      188.85      170.33     33.39 o 
 -14   0  14     2504.02     2594.59    121.45 o 
 -12   0  14     2533.04     2456.30    109.89 o 
 -10   0  14       61.00       55.87      8.88 o 
  -8   0  14      203.05      192.78     15.03 o 
  -6   0  14      516.44      510.17     22.91 o 
  -4   0  14     1101.52     1136.48     33.22 o 
  -2   0  14      891.91      843.57     30.95 o 
   0   0  14     1511.08     1978.25    104.48 o 
   2   0  14     3258.85     3069.05     52.78 o 
   4   0  14        8.65       11.80      6.80 o 
   6   0  14     1124.84     1064.65     60.81 o 
   8   0  14       78.81      110.89     22.12 o 
  10   0  14       48.43       79.46     20.66 o 
  12   0  14      880.33      953.15     69.96 o 
  14   0  14      149.51      230.92     36.49 o 
  16   0  14      156.59      203.10     37.33 o 
 -17   1  14        0.91       -0.41      8.04 o 
 -15   1  14       45.57       46.86     13.70 o 
 -13   1  14       11.24       10.61      5.24 o 
 -11   1  14       17.79       16.58      5.38 o 
  -9   1  14      297.14      304.10     18.58 o 
  -7   1  14      782.74      804.70     28.22 o 
  -5   1  14      822.10      844.83     20.27 o 
  -3   1  14       48.75       47.85      4.51 o 
  -1   1  14      326.78      311.11     16.31 o 
   1   1  14       19.99       23.15      4.25 o 
   3   1  14      830.52      803.87     36.23 o 
   5   1  14      101.24      123.19     14.55 o 
   7   1  14        5.95        0.40      4.21 o 
   9   1  14        9.37       21.51      8.11 o 
  11   1  14      289.96      292.82     26.60 o 
  13   1  14        6.21        7.31      5.77 o 
  15   1  14       35.25       15.63     19.16 o 
 -16   2  14      195.61      130.11     29.04 o 
 -14   2  14      402.41      427.46     32.41 o 
 -12   2  14      664.07      691.53     32.41 o 
 -10   2  14     1439.56     1481.13     44.55 o 
  -8   2  14      118.81      121.45     12.16 o 
  -6   2  14      767.97      810.65     29.37 o 
  -4   2  14       56.53       35.01     15.01 o 
  -2   2  14      646.51      680.23     33.05 o 
   0   2  14     1358.46     1394.67     48.06 o 
   2   2  14      261.22      266.08     20.88 o 
   4   2  14     1088.94     1054.55     41.95 o 
   6   2  14      179.15      189.04     18.52 o 
   8   2  14      234.12      233.28     21.41 o 
  10   2  14        0.76       -2.00      6.66 o 
  12   2  14        0.54       -4.74      5.73 o 
  14   2  14       14.31        6.37      6.76 o 
  16   2  14      113.65      107.45     65.47 o 
 -15   3  14        0.65        2.42      9.56 o 
 -13   3  14      151.56      141.80     18.63 o 
 -11   3  14     1808.07     1717.99     63.04 o 
  -9   3  14       34.66       16.19      6.52 o 
  -7   3  14      453.09      480.75     41.12 o 
  -5   3  14      350.69      315.94     33.32 o 
  -3   3  14     1372.44     1376.19     49.81 o 
  -1   3  14      587.36      638.78     47.42 o 
   1   3  14      442.22      429.80     27.17 o 
   3   3  14      661.50      748.91     34.75 o 
   5   3  14      384.44      416.67     26.20 o 
   7   3  14       14.38        8.70      5.88 o 
   9   3  14      221.54      209.76     21.24 o 
  11   3  14      501.01      487.96     47.87 o 
  13   3  14        9.35       17.78      9.49 o 
  15   3  14      502.60      558.90     41.37 o 
 -16   4  14       62.57      104.12     18.54 o 
 -14   4  14        0.08       -5.32      6.17 o 
 -12   4  14      494.51      468.97     37.80 o 
 -10   4  14      151.62      172.16     20.44 o 
  -8   4  14      979.48     1033.54     66.24 o 
  -6   4  14      244.87      222.11     31.84 o 
  -4   4  14      159.26      138.89     17.25 o 
  -2   4  14        0.29        7.31      4.98 o 
   0   4  14      152.88      138.28     15.02 o 
   2   4  14     1248.85     1306.99     45.38 o 
   4   4  14      206.24      172.70     26.61 o 
   6   4  14        0.01       -8.05      8.05 o 
   8   4  14       10.82        4.40      3.96 o 
  10   4  14       90.06       81.36     13.34 o 
  12   4  14       44.65       60.34     19.75 o 
  14   4  14      227.66      222.53     39.74 o 
 -15   5  14        5.35       26.24     11.59 o 
 -13   5  14       31.12       34.47     10.87 o 
 -11   5  14      173.81      225.44     35.06 o 
  -9   5  14      447.49      464.39     48.48 o 
  -7   5  14      105.05       96.22     16.08 o 
  -5   5  14      452.48      429.75     30.79 o 
  -3   5  14     3531.03     3361.47     84.06 o 
  -1   5  14      192.09      195.59     15.97 o 
   1   5  14      359.35      382.92     24.76 o 
   3   5  14        2.47        7.07     11.23 o 
   5   5  14     1069.48     1016.05     65.54 o 
   7   5  14       57.09       66.93     19.03 o 
   9   5  14        6.06        5.91      9.01 o 
  11   5  14       46.85       58.16     21.15 o 
  13   5  14      410.14      399.91     51.68 o 
 -12   6  14       28.76       66.97     21.95 o 
 -10   6  14      167.66      186.46     33.59 o 
  -8   6  14       43.68       30.24     19.15 o 
  -6   6  14       15.69       15.42      7.19 o 
  -4   6  14        6.25        5.77      5.78 o 
  -2   6  14      375.65      367.86     28.83 o 
   0   6  14        8.78        4.96      9.42 o 
   2   6  14       50.68       54.10     15.20 o 
   4   6  14       13.92       29.96     11.98 o 
   6   6  14      667.85      708.54     57.91 o 
   8   6  14      119.34      132.81     26.37 o 
  10   6  14       10.58        4.95      6.29 o 
  12   6  14       80.89      135.35     30.32 o 
 -11   7  14      406.12      464.86     56.55 o 
  -9   7  14       29.52       18.63     11.09 o 
  -7   7  14       25.61      255.99     41.35 o 
  -5   7  14       10.11       42.26     22.26 o 
  -3   7  14      270.19      262.68     25.11 o 
  -1   7  14        6.68        9.37      5.81 o 
   1   7  14      508.05      454.88     33.59 o 
   3   7  14      220.54      206.53     30.01 o 
   5   7  14      225.79      205.44     31.62 o 
   7   7  14      207.63      251.74     37.11 o 
   9   7  14       46.64       39.51     15.27 o 
  -8   8  14       53.15       21.51     11.49 o 
  -6   8  14       55.51      132.15     32.60 o 
  -4   8  14      161.48      273.04     45.03 o 
  -2   8  14      184.62      221.89     39.81 o 
   0   8  14        6.21        9.86      9.30 o 
   2   8  14        6.38        1.74     12.78 o 
   4   8  14      307.43      303.41     49.77 o 
   6   8  14      241.17      251.57     37.04 o 
  -1   9  14        9.28       14.67     17.05 o 
   1   9  14      155.59      150.36     37.50 o 
 -17   1  15      397.34      411.90     38.25 o 
 -15   1  15       74.46      119.01     19.22 o 
 -13   1  15        0.53       -3.01      6.45 o 
 -11   1  15      786.26      805.96     45.54 o 
  -9   1  15     2287.75     2419.96     52.81 o 
  -7   1  15      346.66      374.37     19.62 o 
  -5   1  15     1262.83     1231.62     24.96 o 
  -3   1  15        3.95        5.06      1.85 o 
  -1   1  15     1192.27     1071.03     38.00 o 
   1   1  15       55.17       77.19      7.49 o 
   3   1  15        1.56        8.82      9.30 o 
   5   1  15      487.42      524.78     30.76 o 
   7   1  15        2.91       17.42      7.82 o 
   9   1  15      519.87      415.64     30.03 o 
  11   1  15     1651.27     1521.73     61.21 o 
  13   1  15      140.95      160.15     21.47 o 
  15   1  15        4.87       -5.78     11.33 o 
 -16   2  15      597.88      651.24     67.02 o 
 -14   2  15     1210.53     1146.97     52.88 o 
 -12   2  15       37.68       34.89      7.36 o 
 -10   2  15      132.46      116.37     13.04 o 
  -8   2  15      141.14      112.97     11.72 o 
  -6   2  15      526.65      467.07     22.64 o 
  -4   2  15       24.88       19.47      5.62 o 
  -2   2  15      274.98      298.56     27.91 o 
   0   2  15        4.14       -0.24      5.87 o 
   2   2  15      811.46      792.74     37.16 o 
   4   2  15      130.52      111.20     14.29 o 
   6   2  15        0.80        5.36      5.43 o 
   8   2  15       78.74       86.93     13.26 o 
  10   2  15        6.82        9.98      8.40 o 
  12   2  15        1.04       -2.29      7.61 o 
  14   2  15       32.70       40.79     11.64 o 
 -15   3  15        6.99        1.37      4.39 o 
 -13   3  15       31.39       50.11     12.22 o 
 -11   3  15        0.04        1.75      4.06 o 
  -9   3  15       29.95       95.26     15.42 o 
  -7   3  15      795.29      812.76     54.80 o 
  -5   3  15      153.41      164.71     24.47 o 
  -3   3  15      309.10      389.94     27.48 o 
  -1   3  15     1123.05     1149.22     45.89 o 
   1   3  15       21.12       19.21     12.81 o 
   3   3  15      864.95     1197.39     46.35 o 
   5   3  15      428.18      429.05     27.52 o 
   7   3  15       43.66       49.52      9.34 o 
   9   3  15       49.67      111.81     15.96 o 
  11   3  15      327.11      342.72     28.89 o 
  13   3  15       12.90       38.20     10.85 o 
 -14   4  15        7.45        8.64      6.10 o 
 -12   4  15       67.69       63.66     13.78 o 
 -10   4  15      202.03      199.53     22.49 o 
  -8   4  15        8.50       13.06     10.17 o 
  -6   4  15     2181.49     1993.18     92.66 o 
  -4   4  15       13.96       14.67      7.50 o 
  -2   4  15      422.48      426.33     29.54 o 
   0   4  15       96.61      114.33     14.46 o 
   2   4  15       52.40       53.49      9.96 o 
   4   4  15      265.48      229.70     20.14 o 
   6   4  15      795.18      773.18     37.59 o 
   8   4  15        8.44       -2.98      4.62 o 
  10   4  15        0.62       -5.08      5.08 o 
  12   4  15       17.92       24.16     12.35 o 
  14   4  15       61.91       82.85     24.24 o 
 -13   5  15       20.14       25.54     10.38 o 
 -11   5  15      357.28      373.39     33.32 o 
  -9   5  15       19.77       19.06     11.00 o 
  -7   5  15     1607.22     1464.78     59.90 o 
  -5   5  15      132.35      116.24     16.65 o 
  -3   5  15      198.76      196.28     20.89 o 
  -1   5  15     1208.26     1292.57     41.92 o 
   1   5  15      105.39      106.93     13.38 o 
   3   5  15     2224.35     2137.88     59.72 o 
   5   5  15      422.31      511.77     48.28 o 
   7   5  15      972.84     1007.36     70.83 o 
   9   5  15      120.80      154.90     29.86 o 
  11   5  15       92.64       51.06     19.60 o 
  13   5  15       53.93      154.23     34.07 o 
 -12   6  15       13.20       17.18     10.06 o 
 -10   6  15      115.97      140.74     28.27 o 
  -8   6  15        0.39       -4.82      5.13 o 
  -6   6  15        2.63       45.23     11.47 o 
  -4   6  15        3.76       11.57      5.46 o 
  -2   6  15      251.13      239.58     23.94 o 
   0   6  15        0.62       16.83      9.13 o 
   2   6  15       93.88       96.89     20.24 o 
   4   6  15     1324.67     1210.65     74.22 o 
   6   6  15       57.65       75.43     21.14 o 
   8   6  15        7.15       -3.96      9.30 o 
  10   6  15        4.77       19.43     13.35 o 
  -9   7  15       27.48       11.31      9.57 o 
  -7   7  15       33.65       54.67     19.20 o 
  -5   7  15       54.84       27.94     12.96 o 
  -3   7  15        8.52       14.27      9.58 o 
  -1   7  15       54.55       34.12     10.24 o 
   1   7  15        3.48       -5.42      5.42 o 
   3   7  15       85.54      117.39     23.61 o 
   5   7  15      141.14      125.12     25.47 o 
   7   7  15       39.12       82.00     21.50 o 
   9   7  15        1.74        2.03      7.49 o 
  -6   8  15        9.97       45.17     18.88 o 
  -4   8  15        1.22       -1.99      8.78 o 
  -2   8  15        0.42        2.90     15.89 o 
   0   8  15      206.05      230.23     41.18 o 
   2   8  15      399.67      453.52     59.66 o 
   4   8  15       35.35       33.13     18.85 o 
   6   8  15      232.61      254.26     37.83 o 
 -16   0  16       36.00       54.48     20.62 o 
 -14   0  16      317.46      256.45     39.21 o 
 -12   0  16      221.95      200.66     31.89 o 
 -10   0  16     1342.64     1510.38     83.08 o 
  -8   0  16      133.98      136.23     23.81 o 
  -6   0  16     1031.17     1024.96     33.59 o 
  -4   0  16      831.12      884.81     30.78 o 
  -2   0  16       33.44       45.04      6.28 o 
   0   0  16       43.85      257.21     48.50 o 
   2   0  16      121.01      147.08     12.64 o 
   4   0  16        0.25       -2.76      6.91 o 
   6   0  16     1881.50     1816.12     84.88 o 
   8   0  16     1083.18     1336.05     76.94 o 
  10   0  16     1219.83     1262.96     77.69 o 
  12   0  16      293.54      322.33     42.39 o 
  14   0  16       29.56       15.99     10.33 o 
 -15   1  16       35.14       41.25     17.98 o 
 -13   1  16       79.74       67.00     14.34 o 
 -11   1  16       90.96       90.19     15.09 o 
  -9   1  16       42.16       31.79      6.60 o 
  -7   1  16        2.82        4.22      4.70 o 
  -5   1  16      918.82      928.58     30.00 o 
  -3   1  16       14.66        8.90      2.98 o 
  -1   1  16      149.34      140.78     12.01 o 
   1   1  16      606.52      550.98     20.59 o 
   3   1  16     2144.56     2190.57     64.39 o 
   5   1  16        1.93       10.73     16.09 o 
   7   1  16      716.13      711.11     50.86 o 
   9   1  16       69.11       70.37     13.29 o 
  11   1  16        0.91        4.80     16.36 o 
  13   1  16        4.02        0.32     11.90 o 
  15   1  16       26.12       21.00     20.89 o 
 -16   2  16      474.60      454.47     56.68 o 
 -14   2  16       22.13       48.68     19.22 o 
 -12   2  16       80.71       80.12     11.73 o 
 -10   2  16       60.27       37.24      7.92 o 
  -8   2  16       38.17       40.22      7.11 o 
  -6   2  16      366.01      321.54     19.24 o 
  -4   2  16      296.98      309.62     21.22 o 
  -2   2  16       24.96       39.66      8.98 o 
   0   2  16      136.89      150.29     17.12 o 
   2   2  16     2082.40     1960.71     60.48 o 
   4   2  16       14.50       16.32      7.35 o 
   6   2  16      330.16      315.11     25.14 o 
   8   2  16      296.38      268.02     23.89 o 
  10   2  16       21.73       11.22      7.39 o 
  12   2  16       48.57       34.43     10.45 o 
  14   2  16      317.80      375.00     41.42 o 
 -15   3  16       19.70       30.19     15.20 o 
 -13   3  16       10.48       -4.27      5.93 o 
 -11   3  16      946.94      948.97     47.56 o 
  -9   3  16       22.27       17.06      6.11 o 
  -7   3  16      118.07      134.91     22.76 o 
  -5   3  16       29.41       29.89      7.98 o 
  -3   3  16      338.39      315.53     25.15 o 
  -1   3  16      659.39      696.83     30.42 o 
   1   3  16      463.73      460.43     34.48 o 
   3   3  16     6715.19     6892.98    113.67 o 
   5   3  16      115.73       96.08     21.94 o 
   7   3  16       18.31        5.11      3.51 o 
   9   3  16       43.77       43.44     10.55 o 
  11   3  16        0.10        2.88     10.19 o 
  13   3  16       13.65        0.48     18.11 o 
 -14   4  16      129.03      148.47     21.34 o 
 -12   4  16       39.66      127.93     27.37 o 
 -10   4  16      288.26      287.93     35.71 o 
  -8   4  16      139.34      135.50     25.07 o 
  -6   4  16       60.47       69.38     16.14 o 
  -4   4  16      493.17      625.39     37.44 o 
  -2   4  16      221.81      218.13     21.79 o 
   0   4  16      858.66      902.30     41.37 o 
   2   4  16        9.10        1.64      4.02 o 
   4   4  16      250.39      301.82     23.94 o 
   6   4  16       23.70       19.56      7.54 o 
   8   4  16       37.78       19.28      8.22 o 
  10   4  16      308.69      366.85     46.09 o 
  12   4  16      532.05      543.01     59.79 o 
 -13   5  16      376.33      408.52     36.25 o 
 -11   5  16      138.39      170.19     22.84 o 
  -9   5  16        2.65       11.29      8.74 o 
  -7   5  16        0.07       15.18      7.66 o 
  -5   5  16       95.83       89.13     14.85 o 
  -3   5  16       48.64       40.51     10.16 o 
  -1   5  16       19.46       13.21      5.73 o 
   1   5  16       56.44       55.96     10.20 o 
   3   5  16        0.01        3.97      3.37 o 
   5   5  16      506.85      517.59     50.41 o 
   7   5  16      160.93      194.68     32.24 o 
   9   5  16      281.82      210.52     35.06 o 
  11   5  16       20.07       28.70     14.35 o 
 -12   6  16       19.10       51.53     14.42 o 
 -10   6  16        3.99        8.96      8.89 o 
  -8   6  16       49.26       60.83     12.99 o 
  -6   6  16        3.73       -4.31      5.81 o 
  -4   6  16        0.14        5.67      5.10 o 
  -2   6  16       17.68       -0.74      6.01 o 
   0   6  16       55.46       64.68     13.10 o 
   2   6  16       58.71       60.20     16.31 o 
   4   6  16        1.51       16.11     12.99 o 
   6   6  16       69.06       69.64     20.05 o 
   8   6  16        1.47       -6.86      8.58 o 
  10   6  16       59.03       50.67     18.98 o 
  -9   7  16        0.99       -1.99     13.16 o 
  -7   7  16      120.47      105.33     28.60 o 
  -5   7  16       15.88       30.05     17.90 o 
  -3   7  16       19.33       19.68     20.51 o 
  -1   7  16       85.64       72.18     23.15 o 
   1   7  16      209.94      185.84     30.58 o 
   3   7  16        0.36       -2.21      4.69 o 
   5   7  16        7.94        6.83     10.32 o 
   7   7  16      501.21      482.22     52.47 o 
  -6   8  16       20.00       42.45     21.07 o 
  -4   8  16      957.70     1155.69     93.51 o 
  -2   8  16       29.98       25.08     13.77 o 
   0   8  16       32.92       30.12     14.24 o 
   2   8  16        8.66       20.34     15.31 o 
   4   8  16        0.33        1.67     13.31 o 
 -15   1  17        1.30        9.88      7.33 o 
 -13   1  17       38.11       49.39     12.41 o 
 -11   1  17      115.29      109.82     16.63 o 
  -9   1  17     1047.73     1024.73     48.07 o 
  -7   1  17      745.11      708.32     32.05 o 
  -5   1  17       57.04       68.11      9.12 o 
  -3   1  17      446.53      469.50     18.90 o 
  -1   1  17     1956.23     1905.37     38.82 o 
   1   1  17     6208.77     6165.50     70.92 o 
   3   1  17      871.78      872.73     59.81 o 
   5   1  17      956.20      927.02     43.71 o 
   7   1  17      722.47      749.65     40.49 o 
   9   1  17      764.49      746.27     41.99 o 
  11   1  17       57.40       65.79     13.71 o 
  13   1  17        0.84        8.50      7.73 o 
 -14   2  17        0.07        0.91      8.81 o 
 -12   2  17      986.98     1043.39     56.08 o 
 -10   2  17      757.69      758.64     32.98 o 
  -8   2  17      409.39      405.42     22.90 o 
  -6   2  17       25.84       19.57      5.39 o 
  -4   2  17      234.96      210.17     21.33 o 
  -2   2  17        3.13        4.52      4.99 o 
   0   2  17      218.02      213.14     21.34 o 
   2   2  17       68.83       82.05     12.89 o 
   4   2  17     2563.30     2423.85    110.30 o 
   6   2  17     1457.89     1463.85     55.46 o 
   8   2  17      128.67      170.89     20.47 o 
  10   2  17      286.40      283.48     27.03 o 
  12   2  17        0.69        1.46      5.45 o 
  14   2  17      347.37      388.30     35.31 o 
 -15   3  17       44.11       42.09     17.67 o 
 -13   3  17        0.12       13.21     11.33 o 
 -11   3  17       30.66       46.00     11.25 o 
  -9   3  17      370.92      416.63     30.76 o 
  -7   3  17      133.55      157.34     18.40 o 
  -5   3  17     1149.29     1070.95     60.75 o 
  -3   3  17      152.73      182.72     20.54 o 
  -1   3  17      433.64      451.71     25.06 o 
   1   3  17        0.04       -4.96      4.96 o 
   3   3  17       33.43       53.98     11.76 o 
   5   3  17      918.60      877.27     42.47 o 
   7   3  17       13.47        7.58      7.47 o 
   9   3  17      234.31      194.77     21.59 o 
  11   3  17       29.52       32.35      9.96 o 
  13   3  17      249.77      275.16     28.90 o 
 -14   4  17       14.64       23.02     12.15 o 
 -12   4  17        8.90       12.36      7.07 o 
 -10   4  17       13.45       22.55     13.53 o 
  -8   4  17        3.35        7.21      8.68 o 
  -6   4  17     1409.46     1316.06     56.24 o 
  -4   4  17       15.08        1.14      5.67 o 
  -2   4  17       75.52       62.27      9.82 o 
   0   4  17      244.57      274.78     23.71 o 
   2   4  17      350.02      354.18     47.17 o 
   4   4  17        0.28        2.21      4.63 o 
   6   4  17      109.24      142.87     17.68 o 
   8   4  17        9.44       24.87      8.76 o 
  10   4  17      473.43      501.07     54.66 o 
  12   4  17      235.51      259.41     42.59 o 
 -13   5  17       61.20       85.63     17.64 o 
 -11   5  17      136.70      158.49     22.08 o 
  -9   5  17      477.41      479.61     50.69 o 
  -7   5  17      147.25      127.77     18.99 o 
  -5   5  17     2147.87     1946.81     69.82 o 
  -3   5  17        0.62       -4.84     12.33 o 
  -1   5  17     2500.96     2463.37     60.81 o 
   1   5  17      550.88      510.88     31.62 o 
   3   5  17       76.42       48.02     10.06 o 
   5   5  17      275.40      239.75     34.61 o 
   7   5  17      159.25      156.03     29.47 o 
   9   5  17       45.09       32.97     14.86 o 
  11   5  17       41.41       55.46     20.53 o 
 -10   6  17        0.40        4.21      7.56 o 
  -8   6  17       43.66       24.18     20.72 o 
  -6   6  17        4.87       10.23      7.07 o 
  -4   6  17      158.68      112.75     17.40 o 
  -2   6  17       70.66       74.32     14.54 o 
   0   6  17       75.68       70.94     14.68 o 
   2   6  17       49.94       52.09     16.41 o 
   4   6  17       11.71        8.27     10.07 o 
   6   6  17       80.46      111.07     25.08 o 
   8   6  17        0.01      -11.82     11.82 o 
  -7   7  17        5.78       -1.82      7.54 o 
  -5   7  17        1.59       12.49     12.55 o 
  -3   7  17      167.46      140.52     19.99 o 
  -1   7  17        0.41       -4.78      4.78 o 
   1   7  17        2.07        4.70      5.70 o 
   3   7  17       82.44      100.42     17.59 o 
   5   7  17       28.90       24.07     13.98 o 
   7   7  17        1.70       14.45     13.26 o 
  -4   8  17       11.14       11.26     11.67 o 
  -2   8  17        9.75       18.34     11.85 o 
   0   8  17      107.84      165.76     37.93 o 
   2   8  17       29.48       42.70     19.78 o 
 -14   0  18      109.75       69.78     20.38 o 
 -12   0  18      187.72      238.84     36.55 o 
 -10   0  18       10.09        8.78      6.78 o 
  -8   0  18     1024.27     1086.43     67.89 o 
  -6   0  18       16.75      161.48     25.46 o 
  -4   0  18        1.26        2.22      4.16 o 
  -2   0  18     5874.39     5826.10    113.83 o 
   0   0  18     2248.76     2351.86     97.45 o 
   2   0  18        1.92       -1.79      7.15 o 
   4   0  18      563.29      499.81     47.04 o 
   6   0  18        4.56       48.66     16.86 o 
   8   0  18      148.35      221.16     33.46 o 
  10   0  18      809.91      669.81     59.62 o 
  12   0  18      270.20      446.96     52.15 o 
  14   0  18        5.90       16.15     11.98 o 
 -15   1  18        1.00        8.84     25.04 o 
 -13   1  18      183.29      179.43     23.53 o 
 -11   1  18       76.92       77.11     14.33 o 
  -9   1  18      151.43      156.64     19.33 o 
  -7   1  18      101.32      111.00     15.20 o 
  -5   1  18        0.00        3.10      5.35 o 
  -3   1  18      446.18      465.08     19.39 o 
  -1   1  18      943.45      937.18     27.14 o 
   1   1  18       77.75       92.73     15.24 o 
   3   1  18       27.20       13.91      6.55 o 
   5   1  18       31.33       30.66      8.83 o 
   7   1  18       61.39      107.38     16.67 o 
   9   1  18       13.91       36.82     10.91 o 
  11   1  18        0.68        4.17      4.87 o 
  13   1  18        7.09        4.69      5.15 o 
 -14   2  18       46.01       35.58     16.54 o 
 -12   2  18      351.47      344.06     32.95 o 
 -10   2  18       41.54       72.12     14.42 o 
  -8   2  18      304.85      338.11     21.26 o 
  -6   2  18      919.95      993.00     34.84 o 
  -4   2  18       92.51       90.21      9.12 o 
  -2   2  18     1973.85     2004.31     52.99 o 
   0   2  18     1294.67     1310.76     53.57 o 
   2   2  18      588.80      574.36     35.29 o 
   4   2  18      216.05      212.69     28.32 o 
   6   2  18      463.82      502.22     33.75 o 
   8   2  18      115.39       85.56     23.79 o 
  10   2  18        1.89        1.95      8.34 o 
  12   2  18      241.13      232.35     26.32 o 
 -13   3  18        0.00       -3.01     10.06 o 
 -11   3  18      160.26      140.96     18.85 o 
  -9   3  18      845.07      900.55     45.74 o 
  -7   3  18        3.65        3.28      4.34 o 
  -5   3  18     1224.04     1118.53     50.45 o 
  -3   3  18     2439.51     2621.60     76.51 o 
  -1   3  18        5.33        3.98      9.20 o 
   1   3  18       24.23       28.63      8.22 o 
   3   3  18      338.30      475.74     32.32 o 
   5   3  18      261.27      246.66     26.10 o 
   7   3  18      135.55      118.04     21.10 o 
   9   3  18       38.11       37.16     11.38 o 
  11   3  18       55.52       46.85     11.60 o 
 -12   4  18       19.83       28.55     10.20 o 
 -10   4  18        5.74        1.79      5.93 o 
  -8   4  18      204.85      182.09     29.65 o 
  -6   4  18       33.16       39.61     10.41 o 
  -4   4  18     1299.07     1340.65     71.45 o 
  -2   4  18      960.40     1005.15     39.71 o 
   0   4  18      295.98      284.98     25.82 o 
   2   4  18      529.81      479.67     31.88 o 
   4   4  18      407.90      385.32     34.25 o 
   6   4  18       35.36       50.52     11.59 o 
   8   4  18       14.10        6.85     12.86 o 
  10   4  18        0.27       15.26     10.57 o 
 -11   5  18       52.40       84.88     16.78 o 
  -9   5  18      182.22      156.18     21.13 o 
  -7   5  18       10.66        4.72      6.22 o 
  -5   5  18        5.69       -2.97      6.76 o 
  -3   5  18      861.91      847.72     46.40 o 
  -1   5  18      312.91      325.91     22.86 o 
   1   5  18       96.34      112.20     15.30 o 
   3   5  18        2.87       -6.50      6.50 o 
   5   5  18        0.26        7.59     11.04 o 
   7   5  18      102.84      110.41     26.02 o 
   9   5  18      109.03      122.78     29.12 o 
 -10   6  18      216.73      197.50     36.11 o 
  -8   6  18       17.12       20.87      8.34 o 
  -6   6  18        7.62       54.40     13.09 o 
  -4   6  18      170.07      128.12     18.96 o 
  -2   6  18        5.24        2.69      5.47 o 
   0   6  18        0.90        6.52      8.94 o 
   2   6  18      107.04       69.43     20.01 o 
   4   6  18        0.01       10.92     12.73 o 
   6   6  18      154.58      163.61     31.63 o 
   8   6  18       15.06       26.46     14.50 o 
  -7   7  18      299.91      289.68     46.25 o 
  -5   7  18       31.78       82.62     24.04 o 
  -3   7  18        1.20        0.04      4.62 o 
  -1   7  18       19.32       18.07     11.89 o 
   1   7  18       96.43       84.43     16.45 o 
   3   7  18        0.31        1.04      6.54 o 
   5   7  18      130.52       90.63     23.49 o 
 -15   1  19       23.00       21.50      9.47 o 
 -13   1  19      204.54      217.50     26.49 o 
 -11   1  19       29.85       24.75      8.47 o 
  -9   1  19      518.56      493.68     35.98 o 
  -7   1  19       79.34       85.43     13.51 o 
  -5   1  19      131.57      142.33     16.29 o 
  -3   1  19        0.63        2.91      3.07 o 
  -1   1  19       41.21       49.38      7.72 o 
   1   1  19      366.13      372.89     21.18 o 
   3   1  19      219.22      176.27     20.82 o 
   5   1  19        4.06       -4.05      6.32 o 
   7   1  19      494.45      442.03     32.97 o 
   9   1  19       50.75       36.72     12.02 o 
  11   1  19        8.18        3.45      5.04 o 
  13   1  19      136.25       93.43     17.61 o 
 -14   2  19        5.12      -10.37     12.15 o 
 -12   2  19        5.39        5.73      6.23 o 
 -10   2  19      329.19      368.14     31.29 o 
  -8   2  19      298.54      273.95     33.19 o 
  -6   2  19      476.97      452.21     25.48 o 
  -4   2  19      159.58      164.43     12.55 o 
  -2   2  19      169.36      151.12     15.20 o 
   0   2  19      239.99      260.04     31.37 o 
   2   2  19      198.44      201.68     21.93 o 
   4   2  19        0.00        0.06      4.45 o 
   6   2  19      174.05      126.83     17.88 o 
   8   2  19      491.37      464.89     37.33 o 
  10   2  19        0.72        2.71      4.38 o 
  12   2  19      165.84      138.75     20.93 o 
 -13   3  19       17.85       -8.02     13.34 o 
 -11   3  19      215.32      203.98     37.31 o 
  -9   3  19        0.02        8.15     10.47 o 
  -7   3  19       35.29       20.10      9.55 o 
  -5   3  19        5.50       10.82      6.51 o 
  -3   3  19     1446.31     1519.37     59.48 o 
  -1   3  19       46.05       36.12      7.88 o 
   1   3  19      421.74      419.71     32.31 o 
   3   3  19      619.76      622.77     38.10 o 
   5   3  19       23.97       12.23      8.30 o 
   7   3  19       53.59       33.90      9.20 o 
   9   3  19      104.68      102.32     17.04 o 
  11   3  19       78.31       92.42     16.79 o 
 -12   4  19      223.95      219.35     39.94 o 
 -10   4  19       66.64       63.09     13.99 o 
  -8   4  19       16.78        3.54      7.20 o 
  -6   4  19       95.37       88.13     26.86 o 
  -4   4  19      116.44      100.99     16.20 o 
  -2   4  19     1062.59     1132.10     43.04 o 
   0   4  19       75.16       40.59      8.10 o 
   2   4  19       19.66       25.09      8.09 o 
   4   4  19      165.68      148.81     18.66 o 
   6   4  19      245.18      225.47     23.30 o 
   8   4  19       88.88       76.50     14.56 o 
  10   4  19        0.02       -3.43      5.83 o 
 -11   5  19       24.50       27.64     11.06 o 
  -9   5  19      560.54      482.45     38.24 o 
  -7   5  19        1.82       -6.36      7.51 o 
  -5   5  19        3.73       -1.61      5.90 o 
  -3   5  19      198.47      186.32     18.01 o 
  -1   5  19        7.82       14.47      5.94 o 
   1   5  19      668.73      605.41     35.42 o 
   3   5  19       42.78       46.29     16.36 o 
   5   5  19       88.37       82.08     22.18 o 
   7   5  19       11.39       29.73     15.93 o 
   9   5  19       12.49       12.72     11.99 o 
  -8   6  19        4.97        5.31      5.82 o 
  -6   6  19       42.46       40.34     11.41 o 
  -4   6  19       64.02       91.36     36.11 o 
  -2   6  19       73.10       85.80     15.84 o 
   0   6  19      491.15      529.78     47.95 o 
   2   6  19      281.59      263.63     81.36 o 
   4   6  19      563.37      532.07     55.26 o 
   6   6  19       30.94       24.46     14.59 o 
  -5   7  19      116.68       85.46     24.72 o 
  -3   7  19       29.55       39.86     11.94 o 
  -1   7  19       55.43       63.30     17.96 o 
   1   7  19       10.26        6.21      6.71 o 
   3   7  19       85.63       74.51     17.04 o 
 -14   0  20        4.31       41.29     17.22 o 
 -12   0  20        0.90       -3.50      8.93 o 
 -10   0  20       32.28       66.64     19.31 o 
  -8   0  20     4072.80     3902.04    133.95 o 
  -6   0  20      667.30      674.60     52.22 o 
  -4   0  20      467.90      413.40     29.93 o 
  -2   0  20      663.56      642.03     34.57 o 
   0   0  20      876.03      930.95     67.73 o 
   2   0  20      545.77      554.87     52.22 o 
   4   0  20       21.50        7.19      8.26 o 
   6   0  20        0.54       -6.72      6.72 o 
   8   0  20      417.30      477.37     51.01 o 
  10   0  20      164.58      109.65     26.17 o 
  12   0  20        0.16      -12.38     12.38 o 
 -13   1  20        3.97        4.24      8.83 o 
 -11   1  20       23.84        8.96     11.25 o 
  -9   1  20      198.47      201.61     27.35 o 
  -7   1  20       46.70       36.43     13.53 o 
  -5   1  20        7.29        2.42      6.79 o 
  -3   1  20       19.10       15.12      7.48 o 
  -1   1  20        0.14       -3.32      7.43 o 
   1   1  20      197.56      191.19     27.29 o 
   3   1  20        5.42       -0.44      6.33 o 
   5   1  20        3.06       16.09      7.69 o 
   7   1  20       75.26       79.03     25.78 o 
   9   1  20      138.22      129.44     19.46 o 
  11   1  20        0.57       -4.86      6.02 o 
 -12   2  20       77.19       81.95     23.20 o 
 -10   2  20      164.55      182.04     41.26 o 
  -8   2  20      125.73      111.22     16.78 o 
  -6   2  20       12.83       12.00      5.22 o 
  -4   2  20       38.75       45.19      7.06 o 
  -2   2  20       80.65       77.97     11.34 o 
   0   2  20        3.15        6.74      6.19 o 
   2   2  20      639.11      652.15     40.10 o 
   4   2  20      988.09      948.06     48.30 o 
   6   2  20      129.10      110.54     17.50 o 
   8   2  20      214.59      200.05     23.06 o 
  10   2  20       21.91       22.12      8.88 o 
 -13   3  20       26.03       54.81     20.46 o 
 -11   3  20      249.28      297.41     44.17 o 
  -9   3  20       12.13        4.51      6.93 o 
  -7   3  20       10.09        4.16      7.53 o 
  -5   3  20     1500.82     1491.73     60.36 o 
  -3   3  20      370.07      394.09     25.64 o 
  -1   3  20        1.04        3.47      4.54 o 
   1   3  20      186.52      172.32     28.66 o 
   3   3  20      780.14      708.94     41.77 o 
   5   3  20      268.35      259.46     25.59 o 
   7   3  20        4.13       -2.80      5.54 o 
   9   3  20       81.43       83.82     16.40 o 
  11   3  20       15.82       17.23      9.20 o 
 -12   4  20      117.05      202.32     38.29 o 
 -10   4  20        3.46        8.36     11.26 o 
  -8   4  20      104.27       72.80     11.76 o 
  -6   4  20     1294.64     1111.95     54.92 o 
  -4   4  20       26.04       64.98     13.47 o 
  -2   4  20      432.36      411.87     26.84 o 
   0   4  20      128.79      123.47     14.67 o 
   2   4  20      135.42      122.81     18.12 o 
   4   4  20        6.24      199.26     22.74 o 
   6   4  20      516.87      455.93     33.89 o 
   8   4  20       69.01       66.44     21.90 o 
  10   4  20       60.91       61.22     22.97 o 
  -9   5  20      502.04      516.07     32.92 o 
  -7   5  20       23.91       15.31     25.82 o 
  -5   5  20      738.87      755.73     46.43 o 
  -3   5  20      108.96       73.35     13.93 o 
  -1   5  20       21.02       20.44      8.17 o 
   1   5  20       78.56       76.23     14.09 o 
   3   5  20       12.96       11.15      8.13 o 
   5   5  20      185.75      184.58     34.37 o 
   7   5  20       41.48       63.55     25.31 o 
  -8   6  20       29.47       42.10     12.14 o 
  -6   6  20      378.82      367.58     33.61 o 
  -4   6  20      225.02      237.00     26.70 o 
  -2   6  20        1.04       -6.61      8.27 o 
   0   6  20        8.54       20.31      9.48 o 
   2   6  20       13.07       13.91      6.75 o 
   4   6  20      289.00      310.17     43.58 o 
   6   6  20       51.15       57.99     20.33 o 
  -1   7  20        0.38        6.22      8.53 o 
 -13   1  21       28.91       53.78     14.00 o 
 -11   1  21       92.27       57.49     12.53 o 
  -9   1  21      268.41      238.75     24.80 o 
  -7   1  21        4.95        6.46      8.30 o 
  -5   1  21        9.02        5.93      5.90 o 
  -3   1  21        7.48        4.30      4.29 o 
  -1   1  21     1227.13     1231.59     42.16 o 
   1   1  21        3.05        9.76      6.96 o 
   3   1  21       55.69       56.74     11.87 o 
   5   1  21       11.96        8.68     11.32 o 
   7   1  21       16.22        9.81      5.95 o 
   9   1  21       41.72       53.00     13.42 o 
  11   1  21        0.99       10.24      8.20 o 
 -12   2  21        0.02       -5.88      9.73 o 
 -10   2  21     1755.09     1707.43     69.28 o 
  -8   2  21       23.22       17.13      6.97 o 
  -6   2  21        0.07       -1.77      4.41 o 
  -4   2  21      344.89      369.72     25.44 o 
  -2   2  21     1336.31     1327.06     38.98 o 
   0   2  21      225.74      233.09     41.51 o 
   2   2  21       25.18       26.52      9.65 o 
   4   2  21       47.81       49.07     12.15 o 
   6   2  21      731.76      722.43     64.01 o 
   8   2  21      160.45      111.63     18.16 o 
  10   2  21       30.54       23.33      9.01 o 
 -11   3  21      111.26      122.73     29.04 o 
  -9   3  21       27.49        4.96     10.10 o 
  -7   3  21        0.14       -9.53      9.71 o 
  -5   3  21      347.68      315.48     23.32 o 
  -3   3  21       76.78       91.23     13.84 o 
  -1   3  21        2.06        2.25      4.73 o 
   1   3  21       24.89       25.47      8.98 o 
   3   3  21       19.30       24.82      9.00 o 
   5   3  21      238.67      206.24     24.03 o 
   7   3  21       15.01       10.20      8.23 o 
   9   3  21        0.86       58.44     13.88 o 
 -10   4  21       93.48       98.38     26.48 o 
  -8   4  21       21.82       14.96      9.40 o 
  -6   4  21       26.78       30.79     10.69 o 
  -4   4  21      549.33      491.31     30.05 o 
  -2   4  21       80.75       75.53     12.04 o 
   0   4  21        5.98       10.95      5.27 o 
   2   4  21       68.74       70.18     31.22 o 
   4   4  21       20.55        8.76      5.24 o 
   6   4  21        0.09        6.48      5.43 o 
   8   4  21       48.71       70.08     22.69 o 
  -9   5  21      431.50      346.22     27.50 o 
  -7   5  21      705.83      579.42     49.64 o 
  -5   5  21      110.98      104.22     18.08 o 
  -3   5  21      172.65      188.19     19.36 o 
  -1   5  21       28.21       17.14      8.71 o 
   1   5  21        5.78       19.35      9.36 o 
   3   5  21      141.79      127.81     27.90 o 
   5   5  21        1.67        0.51      5.56 o 
   7   5  21        7.70       -8.15     10.42 o 
  -6   6  21       91.29       90.17     17.09 o 
  -4   6  21       38.49       48.69     13.70 o 
  -2   6  21       81.44       82.87     16.48 o 
   0   6  21       10.13       14.51      8.29 o 
   2   6  21        9.33        5.18      9.58 o 
   4   6  21      196.57      210.05     36.42 o 
 -12   0  22       25.04       35.41     15.36 o 
 -10   0  22      673.24      600.80     58.30 o 
  -8   0  22       13.56       10.21      9.11 o 
  -6   0  22       53.15       65.32     16.25 o 
  -4   0  22      146.69      144.56     18.67 o 
  -2   0  22       97.44       81.42     21.00 o 
   0   0  22       13.64       48.60     18.42 o 
   2   0  22        9.49       -7.84     10.48 o 
   4   0  22       91.35       89.95     23.42 o 
   6   0  22       83.25      102.49     24.78 o 
   8   0  22        9.20       41.42     17.53 o 
  10   0  22      173.04      205.72     37.16 o 
 -11   1  22      136.10      128.72     19.77 o 
  -9   1  22      233.26      264.60     26.51 o 
  -7   1  22       53.05       42.89     10.47 o 
  -5   1  22        6.97        4.62      5.10 o 
  -3   1  22       31.92       18.43      5.92 o 
  -1   1  22       39.46       44.00     12.41 o 
   1   1  22      164.10      164.61     21.82 o 
   3   1  22       31.16       29.98     17.04 o 
   5   1  22      114.96      144.29     20.54 o 
   7   1  22       95.42      100.81     17.58 o 
   9   1  22      266.16      322.18     31.50 o 
 -10   2  22      132.26      105.12     26.85 o 
  -8   2  22       13.62       33.77      9.68 o 
  -6   2  22      104.15       95.17     16.59 o 
  -4   2  22      558.28      603.67     33.21 o 
  -2   2  22      436.97      434.77     27.01 o 
   0   2  22       96.52       85.36     24.91 o 
   2   2  22       29.97        9.73      7.24 o 
   4   2  22       21.23       14.87      7.11 o 
   6   2  22      993.01      940.73     98.31 o 
   8   2  22       22.67       19.37     16.25 o 
 -11   3  22       44.11       52.78     19.27 o 
  -9   3  22      402.67      337.84     46.18 o 
  -7   3  22        0.53       -2.40     10.39 o 
  -5   3  22       87.67       94.55     16.87 o 
  -3   3  22        2.29        2.87      7.67 o 
  -1   3  22      225.21      206.48     19.40 o 
   1   3  22        1.59       -0.95     11.15 o 
   3   3  22       92.76      118.26     18.06 o 
   5   3  22      326.52      294.12     28.63 o 
   7   3  22      523.61      495.75     50.27 o 
  -8   4  22      103.08       91.45     16.95 o 
  -6   4  22      164.79      140.88     25.67 o 
  -4   4  22       67.55       48.38     10.35 o 
  -2   4  22     1198.68     1229.77     48.07 o 
   0   4  22      200.47      217.68     27.35 o 
   2   4  22       12.02        1.78      9.63 o 
   4   4  22      135.98      124.27     18.52 o 
   6   4  22       60.20       33.95     14.87 o 
  -7   5  22      125.52      111.09     18.67 o 
  -5   5  22       19.26       18.62      9.08 o 
  -3   5  22      252.82      276.78     23.76 o 
  -1   5  22       27.05       21.14      6.00 o 
   1   5  22      110.59      109.40     18.80 o 
   3   5  22       10.90       37.59     16.71 o 
   5   5  22        6.66      -10.88     10.88 o 
  -2   6  22       12.55        7.30      5.53 o 
   0   6  22       41.68       21.62     12.46 o 
 -11   1  23        0.09        4.97     12.12 o 
  -9   1  23       34.09       30.14      9.42 o 
  -7   1  23       42.99       42.43     10.70 o 
  -5   1  23       17.42        5.65      4.41 o 
  -3   1  23      197.09      175.31     23.19 o 
  -1   1  23      269.10      226.80     26.12 o 
   1   1  23       29.36       42.87     12.02 o 
   3   1  23       20.20       35.90     10.73 o 
   5   1  23      120.75      140.67     20.68 o 
   7   1  23       25.62       36.74     10.92 o 
   9   1  23       20.36       43.14     12.62 o 
 -10   2  23       37.49       25.57     12.56 o 
  -8   2  23      127.05       98.34     23.91 o 
  -6   2  23      303.34      364.97     32.76 o 
  -4   2  23      124.14      131.89     15.72 o 
  -2   2  23      310.41      342.41     32.40 o 
   0   2  23       10.35       13.05      5.47 o 
   2   2  23       16.43       21.52      8.20 o 
   4   2  23       50.38       39.81     15.76 o 
   6   2  23       77.18      139.98     20.84 o 
   8   2  23        8.55       26.07     11.08 o 
  -9   3  23       92.92       80.04     26.43 o 
  -7   3  23      146.92      124.47     20.35 o 
  -5   3  23       21.94       25.90      7.98 o 
  -3   3  23      354.09      386.46     33.10 o 
  -1   3  23        4.76        2.36      5.20 o 
   1   3  23        6.22        4.12      9.99 o 
   3   3  23      195.06      190.20     23.99 o 
   5   3  23      350.72      303.82     34.37 o 
   7   3  23        0.26        2.16      4.34 o 
  -8   4  23       87.87       86.69     18.08 o 
  -6   4  23       46.43       84.98     17.09 o 
  -4   4  23       29.13       54.03     14.25 o 
  -2   4  23      449.31      422.73     28.92 o 
   0   4  23       83.55       84.48     13.13 o 
   2   4  23        2.02        0.79      4.51 o 
   4   4  23      106.51      107.84     18.59 o 
  -5   5  23       30.17       15.43      6.52 o 
  -3   5  23       60.54       42.86     20.20 o 
  -1   5  23        4.83        4.50      8.24 o 
   1   5  23      215.08      215.30     27.51 o 
 -10   0  24       19.99       18.89     13.75 o 
  -8   0  24      270.38      329.95     41.84 o 
  -6   0  24       38.87       26.35     13.97 o 
  -4   0  24      134.02      167.45     34.38 o 
  -2   0  24       72.21       43.21     19.05 o 
   0   0  24       75.16       98.35     25.38 o 
   2   0  24        0.00        4.60      7.12 o 
   4   0  24       85.27      101.35     25.70 o 
   6   0  24       56.17      126.36     29.93 o 
  -9   1  24      239.96      220.34     24.79 o 
  -7   1  24      503.43      551.46     41.28 o 
  -5   1  24       36.68       23.43     30.90 o 
  -3   1  24        1.51       -4.14      6.53 o 
  -1   1  24        0.13        6.07      6.45 o 
   1   1  24        0.59       14.54      6.88 o 
   3   1  24      205.71      254.78     28.10 o 
   5   1  24       27.17       15.98     34.05 o 
   7   1  24       37.10       52.69     12.86 o 
  -8   2  24       45.70       75.53     16.13 o 
  -6   2  24      223.76      246.78     27.63 o 
  -4   2  24       39.91       43.39      9.45 o 
  -2   2  24      141.49      139.13     21.59 o 
   0   2  24        4.43       -0.34      5.46 o 
   2   2  24       44.00       36.28      9.86 o 
   4   2  24        0.01        0.77     10.58 o 
   6   2  24      260.14      279.05     30.39 o 
  -7   3  24       23.08       60.17     22.05 o 
  -5   3  24      427.91      456.55     31.27 o 
  -3   3  24      157.19      201.16     20.10 o 
  -1   3  24       60.75       87.55     17.53 o 
   1   3  24        4.58        6.56      6.42 o 
   3   3  24        2.06        9.80      7.91 o 
   5   3  24      551.35      551.38     41.01 o 
  -4   4  24      106.87      208.01     27.17 o 
  -2   4  24       38.91       37.81     11.48 o 
   0   4  24       20.76       20.07      7.20 o 
   2   4  24        0.03       -3.24      5.51 o 
  -7   1  25        6.37       22.56      8.16 o 
  -5   1  25       13.26       20.67     33.26 o 
  -3   1  25        1.95        5.16     13.36 o 
  -1   1  25       51.64       36.09     11.92 o 
   1   1  25        6.90        0.44      6.14 o 
   3   1  25      143.42      150.66     22.88 o 
   5   1  25      129.01      155.74     27.34 o 
  -6   2  25       27.60       24.18      8.00 o 
  -4   2  25        6.89       27.59     13.85 o 
  -2   2  25       98.58      120.75     19.60 o 
   0   2  25       55.09       29.78     25.66 o 
   2   2  25       18.02       31.18     19.02 o 
   4   2  25       29.58        5.48      8.86 o 
  -5   3  25       50.37       49.04     11.18 o 
  -3   3  25      708.96      742.54     50.43 o 
  -1   3  25        9.09       12.04      8.17 o 
   1   3  25      106.55      149.29     22.13 o 
   3   3  25      265.13      259.11     29.50 o 
  -6   0  26      439.59      527.01     64.16 o 
  -4   0  26       91.72      121.98     30.53 o 
  -2   0  26       38.61       28.10     14.52 o 
   0   0  26      295.71      369.95     51.02 o 
   2   0  26       91.10       92.41     26.11 o 
  -5   1  26      307.85      352.39     41.93 o 
  -3   1  26        3.67       -2.46      7.40 o 
  -1   1  26        3.67       12.05      8.10 o 
   1   1  26        3.68       12.81     18.10 o 
   3   1  26       28.31       27.42     10.46 o 
  -4   2  26       20.49       15.44     11.08 o 
  -2   2  26       10.85        2.20      6.77 o 
   0   2  26       10.34        8.65      7.92 o 
                                                 
